# Supplementary material for: Response of Salmonella enterica serovar Typhimurium to alginate oligosaccharides fermented with fecal inoculum: integrated transcriptomic and metabolomic analyses
Source: Mar Life Sci Technol. 2023 May 29;5(2):242–56. doi: 10.1007/s42995-023-00176-z (PMC10232696; doi:10.1007/s42995-023-00176-z)
Supplement: Supplementary file 2 — Supplementary file2 (XLSX 159 KB) [file 42995_2023_176_MOESM2_ESM.xlsx]

## Sheet: Table S3
Table S3 Annotation of differential gene expression
Gene_idA1:G832	Gene name	Gene description	FC(F-Non-O/F-AOS)	Log2FC(F-Non-O/F-AOS)	p value	p adjust	Significant	Regulate	Type
HQ623_21535	aceA	isocitrate lyase	3.627	1.85878	1.85e-07	8.9e-06	yes	up	mRNA
HQ623_21530	aceB	malate synthase A	7.741	2.95244	2.7e-08	2.64e-06	yes	up	mRNA
HQ623_00770	aceE	pyruvate dehydrogenase (acetyl-transferring)%2C homodimeric type	2.017	1.01219	0.000273571	0.00165031	yes	up	mRNA
HQ623_12020	ackA	acetate kinase	2.962	1.56652	1.64e-07	8.3e-06	yes	up	mRNA
HQ623_08505	acnA	aconitate hydratase AcnA	2.542	1.34602	9.05e-07	2.42e-05	yes	up	mRNA
HQ623_21995	acs	acetate--CoA ligase	6.802	2.76597	6.82e-09	1.31e-06	yes	up	mRNA
HQ623_08700	adhE	bifunctional acetaldehyde-CoA/alcohol dehydrogenase	2.48	1.31027	3.43e-06	5.95e-05	yes	up	mRNA
HQ623_12740	aegA	formate-dependent uric acid utilization protein AegA	0.292	-1.77653	1.42e-06	3.28e-05	yes	down	mRNA
HQ623_12350	alaC	alanine transaminase	4.621	2.20806	4.57e-08	3.92e-06	yes	up	mRNA
HQ623_19000	aldB	aldehyde dehydrogenase AldB	2.932	1.55193	3.54e-07	1.3e-05	yes	up	mRNA
HQ623_02640	allB	allantoinase AllB	0.414	-1.27119	0.00543994	0.0188571	yes	down	mRNA
HQ623_07845	ansP	L-asparagine permease	0.394	-1.34548	0.00846701	0.0271549	yes	down	mRNA
HQ623_11090	apbC	iron-sulfur cluster carrier protein ApbC	2.166	1.1151	7.16e-07	2.09e-05	yes	up	mRNA
HQ623_08940	appB	cytochrome d ubiquinol oxidase subunit II	0.376	-1.40954	0.0176182	0.0483288	yes	down	mRNA
HQ623_22955	arcA	arginine deiminase	0.227	-2.13892	4.08e-06	6.69e-05	yes	down	mRNA
HQ623_22950	arcC	carbamate kinase	0.173	-2.53225	6.63e-05	0.000527819	yes	down	mRNA
HQ623_22945	argF	ornithine carbamoyltransferase	0.142	-2.81525	0.000114289	0.000808433	yes	down	mRNA
HQ623_17030	argG	argininosuccinate synthase	2.216	1.14788	4.54e-05	0.000398159	yes	up	mRNA
HQ623_09545	argS	arginine--tRNA ligase	2.064	1.04569	6.58e-06	9.53e-05	yes	up	mRNA
HQ623_12110	argT	lysine/arginine/ornithine ABC transporter substrate-binding protein ArgT	10.722	3.42256	1.98e-09	7.89e-07	yes	up	mRNA
HQ623_11825	arnA	bifunctional UDP-4-amino-4-deoxy-L-arabinose formyltransferase/UDP-glucuronic acid oxidase ArnA	0.318	-1.65339	2.09e-06	4.41e-05	yes	down	mRNA
HQ623_11820	arnC	undecaprenyl-phosphate 4-deoxy-4-formamido-L-arabinose transferase	0.494	-1.0167	0.000156444	0.00103936	yes	down	mRNA
HQ623_11835	arnT	lipid IV(A) 4-amino-4-deoxy-L-arabinosyltransferase	0.296	-1.75594	4.1e-06	6.68e-05	yes	down	mRNA
HQ623_20020	asnA	aspartate--ammonia ligase	0.28	-1.83536	1.04e-05	0.000129856	yes	down	mRNA
HQ623_06420	astA	arginine N-succinyltransferase	6.479	2.69575	1.31e-09	6.66e-07	yes	up	mRNA
HQ623_06430	astB	N-succinylarginine dihydrolase	2.414	1.27157	3.84e-07	1.37e-05	yes	up	mRNA
HQ623_06425	astD	succinylglutamate-semialdehyde dehydrogenase	3.704	1.88917	4.62e-08	3.9e-06	yes	up	mRNA
HQ623_19970	atpA	F0F1 ATP synthase subunit alpha	0.459	-1.123	3.36e-06	5.88e-05	yes	down	mRNA
HQ623_19955	atpC	F0F1 ATP synthase subunit epsilon	0.271	-1.88489	7.09e-08	4.94e-06	yes	down	mRNA
HQ623_19960	atpD	F0F1 ATP synthase subunit beta	0.312	-1.6782	9.69e-09	1.59e-06	yes	down	mRNA
HQ623_19965	atpG	F0F1 ATP synthase subunit gamma	0.406	-1.29868	7.32e-06	0.000100732	yes	down	mRNA
HQ623_18925	avtA	valine--pyruvate transaminase	2.895	1.53347	3.21e-07	1.2e-05	yes	up	mRNA
HQ623_08140	azoR	FMN-dependent NADH-azoreductase	2.201	1.13832	0.000501418	0.00268483	yes	up	mRNA
HQ623_13930	bapA	biofilm-associated protein BapA	5.15	2.36447	6.65e-07	2.03e-05	yes	up	mRNA
HQ623_18665	bcsC	cellulose biosynthesis protein BcsC	0.435	-1.20202	2.95e-07	1.16e-05	yes	down	mRNA
HQ623_18670	bcsZ	cellulase	0.39	-1.35797	7.84e-08	4.97e-06	yes	down	mRNA
HQ623_07745	bdm	biofilm-dependent modulation protein	3.477	1.79802	3.55e-06	6.09e-05	yes	up	mRNA
HQ623_17810	bfd	bacterioferritin-associated ferredoxin	2.077	1.05465	2.68e-06	5.03e-05	yes	up	mRNA
HQ623_17805	bfr	bacterioferritin	2.177	1.12232	5.18e-06	8.02e-05	yes	up	mRNA
HQ623_11155	bglX	beta-glucosidase BglX	2.942	1.55658	2.36e-07	1.04e-05	yes	up	mRNA
HQ623_04015	bioF	8-amino-7-oxononanoate synthase	0.177	-2.49872	0.0168894	0.0469769	yes	down	mRNA
HQ623_06605	btuC	vitamin B12 ABC transporter permease BtuC	0.405	-1.30415	0.00790727	0.0257148	yes	down	mRNA
HQ623_00345	caiF	carnitine metabolism transcriptional regulator CaiF	0.304	-1.71629	3.52e-06	6.1e-05	yes	down	mRNA
HQ623_00865	can	carbonate dehydratase	2.406	1.2669	1.87e-05	0.000200036	yes	up	mRNA
HQ623_00340	carB	carbamoyl-phosphate synthase large subunit	0.29	-1.78835	1.4e-06	3.24e-05	yes	down	mRNA
HQ623_15240	cas1e	type I-E CRISPR-associated endonuclease Cas1	0.32	-1.64204	0.000143298	0.000969347	yes	down	mRNA
HQ623_15235	cas2	type I-E CRISPR-associated endoribonuclease Cas2	0.363	-1.46202	0.000710752	0.00358528	yes	down	mRNA
HQ623_15250	cas5e	type I-E CRISPR-associated protein Cas5/CasD	0.299	-1.73976	0.00119455	0.00539582	yes	down	mRNA
HQ623_15245	cas6e	type I-E CRISPR-associated protein Cas6/Cse3/CasE	0.278	-1.84484	0.000842329	0.00408985	yes	down	mRNA
HQ623_15265	casA	type I-E CRISPR-associated protein Cse1/CasA	0.411	-1.2829	0.00116361	0.00529466	yes	down	mRNA
HQ623_10445	cbiG	cobalt-precorrin 5A hydrolase	0.283	-1.81913	9.88e-08	5.92e-06	yes	down	mRNA
HQ623_10420	cbiM	cobalt ECF transporter S component CbiM	0.259	-1.94793	0.000113398	0.000805197	yes	down	mRNA
HQ623_19710	ccmD	heme exporter protein CcmD	0.142	-2.82023	0.00963116	0.0301089	yes	down	mRNA
HQ623_11590	ccmD	heme exporter protein CcmD	0.142	-2.82023	0.00963116	0.0301089	yes	down	mRNA
HQ623_07040	cfa	cyclopropane fatty acyl phospholipid synthase	2.777	1.47337	8.09e-08	5.07e-06	yes	up	mRNA
HQ623_08825	chaB	putative cation transport regulator ChaB	3.28	1.71363	3.77e-07	1.37e-05	yes	up	mRNA
HQ623_09605	cheA	chemotaxis protein CheA	0.392	-1.3513	1.27e-06	3.04e-05	yes	down	mRNA
HQ623_09600	cheW	chemotaxis protein CheW	0.435	-1.20092	0.000426727	0.00236204	yes	down	mRNA
HQ623_09575	cheZ	protein phosphatase CheZ	0.486	-1.04019	0.000939481	0.00447196	yes	down	mRNA
HQ623_04750	cmk	(d)CMP kinase	2.236	1.16065	1.04e-05	0.00013014	yes	up	mRNA
HQ623_10390	cobS	adenosylcobinamide-GDP ribazoletransferase	0.407	-1.29817	2.56e-05	0.000253883	yes	down	mRNA
HQ623_10385	cobT	nicotinate-nucleotide--dimethylbenzimidazole phosphoribosyltransferase	0.319	-1.64713	1.22e-06	2.99e-05	yes	down	mRNA
HQ623_10395	cobU	bifunctional adenosylcobinamide kinase/adenosylcobinamide-phosphate guanylyltransferase	0.275	-1.8605	0.000106346	0.000764864	yes	down	mRNA
HQ623_20925	cpxP	cell-envelope stress modulator CpxP	2.713	1.44009	1.01e-07	5.97e-06	yes	up	mRNA
HQ623_01625	crl	sigma factor-binding protein Crl	2.165	1.1142	4.21e-06	6.84e-05	yes	up	mRNA
HQ623_17920	crp	cAMP-activated global transcriptional regulator CRP	2.06	1.04296	4.58e-06	7.29e-05	yes	up	mRNA
HQ623_14485	csiD	carbon starvation induced protein CsiD	8.055	3.00994	2.58e-08	2.61e-06	yes	up	mRNA
HQ623_14510	csiR	DNA-binding transcriptional regulator CsiR	0.377	-1.40831	4.1e-07	1.42e-05	yes	down	mRNA
HQ623_00850	cueO	multicopper oxidase CueO	2.41	1.26917	4.53e-07	1.54e-05	yes	up	mRNA
HQ623_07600	cybH	Ni/Fe-hydrogenase%2C b-type cytochrome subunit	0.471	-1.0851	5.97e-05	0.00049128	yes	down	mRNA
HQ623_22615	cycA	D-serine/D-alanine/glycine transporter	2.669	1.41634	3.29e-07	1.22e-05	yes	up	mRNA
HQ623_03730	cydA	cytochrome ubiquinol oxidase subunit I	0.186	-2.42897	1.71e-08	2.33e-06	yes	down	mRNA
HQ623_03735	cydB	cytochrome d ubiquinol oxidase subunit II	0.147	-2.76931	2.8e-09	8.2e-07	yes	down	mRNA
HQ623_03740	cydX	cytochrome bd-I oxidase subunit CydX	0.369	-1.43866	0.00055584	0.00292012	yes	down	mRNA
HQ623_02245	cyoA	cytochrome o ubiquinol oxidase subunit II	2.371	1.2452	1.73e-06	3.82e-05	yes	up	mRNA
HQ623_02225	cyoE	protoheme IX farnesyltransferase	0.369	-1.44019	1.06e-06	2.71e-05	yes	down	mRNA
HQ623_12495	cysK	cysteine synthase A	2.638	1.39961	1.78e-06	3.9e-05	yes	up	mRNA
HQ623_08985	dadX	catabolic alanine racemase DadX	2.326	1.21792	1.74e-06	3.84e-05	yes	up	mRNA
HQ623_08880	dauA	C4-dicarboxylic acid transporter DauA	0.402	-1.3152	0.000792754	0.00389666	yes	down	mRNA
HQ623_07475	dcp	peptidyl-dipeptidase Dcp	2.203	1.13937	5.42e-07	1.72e-05	yes	up	mRNA
HQ623_18655	dctA	C4-dicarboxylate transporter DctC	0.351	-1.50884	5.6e-07	1.76e-05	yes	down	mRNA
HQ623_22250	dcuA	anaerobic C4-dicarboxylate transporter DcuA	0.313	-1.67494	3.15e-08	2.88e-06	yes	down	mRNA
HQ623_03160	dcuC	anaerobic C4-dicarboxylate transporter DcuC	0.196	-2.34929	0.00446566	0.0160384	yes	down	mRNA
HQ623_01055	degP	serine endoprotease DegP	5.603	2.48611	1.96e-09	8.42e-07	yes	up	mRNA
HQ623_17325	degQ	serine endoprotease DegQ	2.473	1.30638	7.59e-07	2.15e-05	yes	up	mRNA
HQ623_23465	deoB	phosphopentomutase	2.021	1.01504	1.22e-06	2.99e-05	yes	up	mRNA
HQ623_12945	der	ribosome biogenesis GTPase Der	2.263	1.17833	8.86e-07	2.39e-05	yes	up	mRNA
HQ623_01050	dgt	dGTPase	2.161	1.11161	7.2e-06	9.96e-05	yes	up	mRNA
HQ623_16385	dkgA	2%2C5-didehydrogluconate reductase DkgA	3.149	1.65505	2.11e-08	2.51e-06	yes	up	mRNA
HQ623_01285	dkgB	2%2C5-didehydrogluconate reductase DkgB	2.226	1.15431	0.00311975	0.0120677	yes	up	mRNA
HQ623_04675	dmsA	dimethylsulfoxide reductase subunit A	0.307	-1.70444	1.44e-06	3.31e-05	yes	down	mRNA
HQ623_04680	dmsB	dimethylsulfoxide reductase subunit B	0.27	-1.88851	1.4e-05	0.000162833	yes	down	mRNA
HQ623_22150	dmsB	dimethylsulfoxide reductase subunit B	0.355	-1.49345	0.00121096	0.00545223	yes	down	mRNA
HQ623_04190	dps	DNA starvation/stationary phase protection protein Dps	2.027	1.0193	6.32e-05	0.000511891	yes	up	mRNA
HQ623_19640	dsdX	D-serine transporter DsdX	0.457	-1.131	0.00275226	0.0109345	yes	down	mRNA
HQ623_18545	dtpB	dipeptide/tripeptide permease DtpB	0.41	-1.2871	0.000139996	0.000950472	yes	down	mRNA
HQ623_22295	efp	elongation factor P	2.635	1.39793	5.77e-08	4.34e-06	yes	up	mRNA
HQ623_11885	elaB	stress response protein ElaB	2.534	1.3414	4.97e-06	7.78e-05	yes	up	mRNA
HQ623_15310	eno	phosphopyruvate hydratase	2.037	1.02628	3.11e-06	5.61e-05	yes	up	mRNA
HQ623_23525	ettA	energy-dependent translational throttle protein EttA	3.802	1.92691	3.82e-09	8.88e-07	yes	up	mRNA
HQ623_12650	eutG	ethanolamine utilization ethanol dehydrogenase EutG	0.218	-2.19726	2.1e-05	0.000215976	yes	down	mRNA
HQ623_12655	eutJ	ethanolamine utilization protein EutJ	0.283	-1.82146	1.86e-05	0.000199337	yes	down	mRNA
HQ623_12670	eutM	ethanolamine utilization microcompartment protein EutM	0.345	-1.53335	0.00736201	0.0241814	yes	down	mRNA
HQ623_12665	eutN	ethanolamine utilization microcompartment protein EutN	0.35	-1.51451	0.00350307	0.013256	yes	down	mRNA
HQ623_12690	eutP	ethanolamine utilization acetate kinase EutP	0.497	-1.00725	0.00250933	0.0100844	yes	down	mRNA
HQ623_12685	eutQ	ethanolamine utilization acetate kinase EutQ	0.444	-1.17292	0.000126659	0.000882499	yes	down	mRNA
HQ623_12695	eutS	ethanolamine utilization microcompartment protein EutS	0.267	-1.9041	0.0155246	0.0439037	yes	down	mRNA
HQ623_12680	eutT	ethanolamine utilization cob(I)yrinic acid a%2Cc-diamide adenosyltransferase EutT	0.365	-1.45463	0.00100476	0.00472619	yes	down	mRNA
HQ623_20530	fadA	acetyl-CoA C-acyltransferase FadA	4.082	2.02935	3e-08	2.83e-06	yes	up	mRNA
HQ623_20535	fadB	fatty acid oxidation complex subunit alpha FadB	10.315	3.36672	4.39e-09	9.79e-07	yes	up	mRNA
HQ623_09070	fadD	long-chain-fatty-acid--CoA ligase FadD	10.92	3.44896	9.44e-11	2.63e-07	yes	up	mRNA
HQ623_01575	fadE	acyl-CoA dehydrogenase FadE	4.681	2.22689	2.27e-09	7.92e-07	yes	up	mRNA
HQ623_12280	fadI	acetyl-CoA C-acyltransferase FadI	2.126	1.08789	1.35e-06	3.18e-05	yes	up	mRNA
HQ623_12290	fadL	long-chain fatty acid transporter FadL	7.106	2.82898	2.22e-09	8.26e-07	yes	up	mRNA
HQ623_15900	fbaA	class II fructose-bisphosphate aldolase	3.276	1.71188	1.66e-05	0.000184103	yes	up	mRNA
HQ623_07775	fdnG	formate dehydrogenase-N subunit alpha	0.332	-1.58983	1.48e-06	3.35e-05	yes	down	mRNA
HQ623_07765	fdnI	formate dehydrogenase-N subunit gamma	0.464	-1.10898	0.000394494	0.00222112	yes	down	mRNA
HQ623_07770	fdxH	formate dehydrogenase subunit beta	0.43	-1.21712	0.00879033	0.0279984	yes	down	mRNA
HQ623_18115	feoA	ferrous iron transporter A	0.416	-1.26408	0.000101286	0.000740906	yes	down	mRNA
HQ623_18120	feoB	Fe(2+) transporter permease subunit FeoB	0.442	-1.17634	1.78e-06	3.88e-05	yes	down	mRNA
HQ623_18125	feoC	[Fe-S]-dependent transcriptional repressor FeoC	0.485	-1.04266	0.00288333	0.0113101	yes	down	mRNA
HQ623_02995	fepB	Fe2+-enterobactin ABC transporter substrate-binding protein	2.923	1.54748	8.85e-08	5.36e-06	yes	up	mRNA
HQ623_23370	fhuF	siderophore-iron reductase FhuF	2.51	1.32769	6.79e-07	2.05e-05	yes	up	mRNA
HQ623_02740	fimA	type 1 fimbrial protein subunit FimA	0.25	-2.00092	9.79e-06	0.000125703	yes	down	mRNA
HQ623_02750	fimC	type 1 fimbria chaperone FimC	0.331	-1.59364	0.005075	0.0178136	yes	down	mRNA
HQ623_02760	fimH	type 1 fimbrin D-mannose specific adhesin FimH	0.315	-1.66807	0.00116191	0.00529127	yes	down	mRNA
HQ623_02745	fimI	type 1 fimbrial protein subunit FimI	0.196	-2.35294	0.00457841	0.0163905	yes	down	mRNA
HQ623_03495	fldA	flavodoxin FldA	2.777	1.47348	6e-08	4.46e-06	yes	up	mRNA
HQ623_09565	flhA	flagellar biosynthesis protein FlhA	0.47	-1.08962	0.0117497	0.0353633	yes	down	mRNA
HQ623_09620	flhC	flagellar transcriptional regulator FlhC	0.492	-1.02354	0.0011875	0.00537701	yes	down	mRNA
HQ623_09625	flhD	flagellar transcriptional regulator FlhD	0.48	-1.05896	2.04e-05	0.000213386	yes	down	mRNA
HQ623_09845	fliF	flagellar M-ring protein FliF	0.338	-1.56673	0.00192227	0.00806834	yes	down	mRNA
HQ623_09855	fliH	flagellar assembly protein FliH	0.472	-1.08341	0.0113834	0.0345971	yes	down	mRNA
HQ623_09860	fliI	flagellum-specific ATP synthase FliI	0.256	-1.96342	0.00235943	0.00959261	yes	down	mRNA
HQ623_09875	fliL	flagellar basal body-associated protein FliL	0.314	-1.67306	0.015475	0.0438302	yes	down	mRNA
HQ623_09880	fliM	flagellar motor switch protein FliM	0.447	-1.16119	0.00637855	0.0215479	yes	down	mRNA
HQ623_09805	fliS	flagellar export chaperone FliS	0.435	-1.20028	0.0137939	0.0403819	yes	down	mRNA
HQ623_09775	fliZ	flagella biosynthesis regulatory protein FliZ	0.47	-1.08945	0.0149332	0.0428397	yes	down	mRNA
HQ623_12190	flk	flagella biosynthesis regulator Flk	2.097	1.06811	0.000134152	0.000918626	yes	up	mRNA
HQ623_21045	fpr	ferredoxin--NADP(+) reductase	2.032	1.02319	6.04e-06	8.9e-05	yes	up	mRNA
HQ623_22325	frdD	fumarate reductase subunit FrdD	0.498	-1.00619	3.61e-06	6.17e-05	yes	down	mRNA
HQ623_01620	frsA	esterase FrsA	2.147	1.10225	1.08e-06	2.72e-05	yes	up	mRNA
HQ623_11355	fruB	fused PTS fructose transporter subunit IIA/HPr protein	2.136	1.09503	5.72e-05	0.000476373	yes	up	mRNA
HQ623_09675	ftnA	non-heme ferritin	2.664	1.41385	1.38e-05	0.000162175	yes	up	mRNA
HQ623_00660	ftsQ	cell division protein FtsQ	0.384	-1.38177	0.00121028	0.0054536	yes	down	mRNA
HQ623_00640	ftsW	cell division protein FtsW	0.193	-2.37245	1.38e-08	2.08e-06	yes	down	mRNA
HQ623_15445	fucU	L-fucose mutarotase	0.4	-1.32069	0.0115797	0.035117	yes	down	mRNA
HQ623_07260	fumC	class II fumarate hydratase	2.112	1.07883	7.41e-07	2.13e-05	yes	up	mRNA
HQ623_14505	gabP	GABA permease	0.184	-2.43966	2.57e-08	2.65e-06	yes	down	mRNA
HQ623_14500	gabT	4-aminobutyrate--2-oxoglutarate transaminase	0.339	-1.56204	2.41e-06	4.74e-05	yes	down	mRNA
HQ623_10810	galF	GalU regulator GalF	2.154	1.10699	1.36e-06	3.21e-05	yes	up	mRNA
HQ623_16020	galP	galactose/proton symporter	2.271	1.18341	3.92e-07	1.38e-05	yes	up	mRNA
HQ623_08715	galU	UTP--glucose-1-phosphate uridylyltransferase GalU	2.12	1.08415	9.16e-07	2.44e-05	yes	up	mRNA
HQ623_06350	gapA	glyceraldehyde-3-phosphate dehydrogenase	2.262	1.17782	5.26e-05	0.000446494	yes	up	mRNA
HQ623_15830	gcvT	glycine cleavage system aminomethyltransferase GcvT	2.439	1.28657	3.19e-05	0.000296257	yes	up	mRNA
HQ623_18340	ggt	gamma-glutamyltransferase	2.709	1.43794	2.15e-06	4.47e-05	yes	up	mRNA
HQ623_06525	ghoS	type V toxin-antitoxin system endoribonuclease antitoxin GhoS	2.227	1.15489	8.08e-05	0.000618851	yes	up	mRNA
HQ623_18830	ghrB	glyoxylate/hydroxypyruvate reductase GhrB	2.137	1.09532	7.99e-07	2.24e-05	yes	up	mRNA
HQ623_21960	ghxP	guanine/hypoxanthine transporter GhxP	0.493	-1.02179	1.51e-05	0.00017145	yes	down	mRNA
HQ623_04185	glnH	glutamine ABC transporter substrate-binding protein GlnH	3.073	1.61963	5.84e-07	1.82e-05	yes	up	mRNA
HQ623_02340	glnK	P-II family nitrogen regulator	10.335	3.36946	0.000787058	0.00387892	yes	up	mRNA
HQ623_18215	glpD	glycerol-3-phosphate dehydrogenase	9.312	3.21902	6.45e-09	1.28e-06	yes	up	mRNA
HQ623_21055	glpK	glycerol kinase GlpK	2.882	1.5273	1.71e-07	8.61e-06	yes	up	mRNA
HQ623_17240	gltD	glutamate synthase subunit GltD	0.45	-1.15192	0.00107946	0.00498915	yes	down	mRNA
HQ623_03345	gltJ	glutamate/aspartate ABC transporter permease GltJ	2.637	1.39914	2.24e-06	4.61e-05	yes	up	mRNA
HQ623_22030	gltP	glutamate/aspartate:proton symporter GltP	0.475	-1.07391	2.5e-06	4.81e-05	yes	down	mRNA
HQ623_19330	gltS	sodium/glutamate symporter	0.413	-1.27697	0.00120718	0.00544844	yes	down	mRNA
HQ623_18290	gntU	gluconate transporter	0.289	-1.79189	0.00245989	0.00992144	yes	down	mRNA
HQ623_03900	gpmA	2%2C3-diphosphoglycerate-dependent phosphoglycerate mutase	2.565	1.3592	2.34e-07	1.03e-05	yes	up	mRNA
HQ623_01615	gpt	xanthine phosphoribosyltransferase	2.46	1.29875	9.34e-06	0.000121963	yes	up	mRNA
HQ623_13645	grcA	autonomous glycyl radical cofactor GrcA	0.384	-1.38136	2.5e-06	4.82e-05	yes	down	mRNA
HQ623_05720	grxB	glutaredoxin 2	2.533	1.34086	0.0012244	0.00550389	yes	up	mRNA
HQ623_04280	gsiA	glutathione ABC transporter ATP-binding protein GsiA	0.442	-1.17724	2.37e-05	0.000235883	yes	down	mRNA
HQ623_04290	gsiC	glutathione ABC transporter permease GsiC	0.344	-1.53792	5.5e-05	0.000462083	yes	down	mRNA
HQ623_04295	gsiD	glutathione ABC transporter permease GsiD	0.372	-1.42592	0.00422715	0.0154405	yes	down	mRNA
HQ623_12900	guaB	IMP dehydrogenase	2.401	1.26347	2.93e-06	5.36e-05	yes	up	mRNA
HQ623_15365	gudP	galactarate/glucarate/glycerate transporter GudP	0.471	-1.08587	0.0134058	0.0394738	yes	down	mRNA
HQ623_04545	hcp	hydroxylamine reductase	0.371	-1.43101	0.0011604	0.00528869	yes	down	mRNA
HQ623_07735	hdeB	acid-activated periplasmic chaperone HdeB	2.023	1.01685	0.000767523	0.00380282	yes	up	mRNA
HQ623_02475	hemH	ferrochelatase	2.062	1.04429	1.47e-06	3.34e-05	yes	up	mRNA
HQ623_14405	hin	flagellar phase variation DNA invertase Hin	2.348	1.2316	1.72e-05	0.000187181	yes	up	mRNA
HQ623_12105	hisJ	histidine ABC transporter substrate-binding protein HisJ	5.043	2.33414	2.99e-09	8.33e-07	yes	up	mRNA
HQ623_12100	hisQ	histidine ABC transporter permease HisQ	2.229	1.15661	1.91e-07	8.93e-06	yes	up	mRNA
HQ623_13140	hmpA	NO-inducible flavohemoprotein	3.578	1.8392	1.53e-05	0.000172824	yes	up	mRNA
HQ623_08710	hns	DNA-binding transcriptional regulator H-NS	3.119	1.64098	7.26e-08	4.94e-06	yes	up	mRNA
HQ623_05385	hpaB	4-hydroxyphenylacetate 3-monooxygenase%2C oxygenase component	5.131	2.35932	1.93e-07	8.98e-06	yes	up	mRNA
HQ623_05405	hpaD	3%2C4-dihydroxyphenylacetate 2%2C3-dioxygenase	3.259	1.7043	2.61e-07	1.08e-05	yes	up	mRNA
HQ623_05400	hpaE	5-carboxymethyl-2-hydroxymuconate semialdehyde dehydrogenase	3.564	1.83363	3.49e-08	3.14e-06	yes	up	mRNA
HQ623_05415	hpaH	2-oxo-hepta-3-ene-1%2C7-dioic acid hydratase	2.287	1.19323	0.00127099	0.00567215	yes	up	mRNA
HQ623_05390	hpaR	homoprotocatechuate degradation operon regulator HpaR	2.839	1.50536	0.000607306	0.00314603	yes	up	mRNA
HQ623_00185	HQ623_00185	anaerobic sulfatase maturase	0.452	-1.14718	0.00346368	0.0131337	yes	down	mRNA
HQ623_00215	HQ623_00215	MFS transporter	2.292	1.19665	0.000105413	0.000759137	yes	up	mRNA
HQ623_00405	HQ623_00405	YgdI/YgdR family lipoprotein	2.494	1.3184	3.08e-07	1.18e-05	yes	up	mRNA
HQ623_00655	HQ623_00655	D-alanine--D-alanine ligase	0.315	-1.66766	2.68e-07	1.09e-05	yes	down	mRNA
HQ623_00755	HQ623_00755	MFS transporter	0.5	-1.00103	0.0146259	0.0421533	yes	down	mRNA
HQ623_00900	HQ623_00900	PTS sugar transporter subunit IIA	0.208	-2.2639	8.66e-05	0.000652458	yes	down	mRNA
HQ623_01015	HQ623_01015	DUF2544 domain-containing protein	0.472	-1.08357	0.000140996	0.000956095	yes	down	mRNA
HQ623_01065	HQ623_01065	DUF3461 family protein	2.101	1.07116	1.15e-06	2.86e-05	yes	up	mRNA
HQ623_01460	HQ623_01460	type VI secretion system tip protein VgrG	0.37	-1.43424	0.00665031	0.0222769	yes	down	mRNA
HQ623_01570	HQ623_01570	amidohydrolase	2.274	1.18513	5.36e-07	1.73e-05	yes	up	mRNA
HQ623_01605	HQ623_01605	peptide chain release factor H	0.136	-2.88185	0.00554439	0.0191004	yes	down	mRNA
HQ623_01740	HQ623_01740	EAL domain-containing protein	2.048	1.03441	4.67e-06	7.41e-05	yes	up	mRNA
HQ623_01820	HQ623_01820	hypothetical protein	2.734	1.45118	3.18e-05	0.000295694	yes	up	mRNA
HQ623_01855	HQ623_01855	DUF1471 domain-containing protein	2.814	1.49265	0.000126963	0.000883513	yes	up	mRNA
HQ623_01875	HQ623_01875	bifunctional 2-methylcitrate dehydratase/aconitate hydratase	0.406	-1.29901	4.21e-06	6.82e-05	yes	down	mRNA
HQ623_01915	HQ623_01915	DUF2755 family protein	5.019	2.32753	9.07e-10	5.62e-07	yes	up	mRNA
HQ623_01970	HQ623_01970	hypothetical protein	3.295	1.7204	2.33e-06	4.72e-05	yes	up	mRNA
HQ623_02095	HQ623_02095	DUF3251 domain-containing protein	2.014	1.0102	0.000513056	0.00272619	yes	up	mRNA
HQ623_02230	HQ623_02230	cytochrome o ubiquinol oxidase subunit IV	0.448	-1.15839	2.09e-06	4.43e-05	yes	down	mRNA
HQ623_02255	HQ623_02255	lipoprotein	2.899	1.53556	4.54e-07	1.53e-05	yes	up	mRNA
HQ623_02375	HQ623_02375	type B 50S ribosomal protein L31	3.502	1.80805	0.000394953	0.00222146	yes	up	mRNA
HQ623_02590	HQ623_02590	ABC transporter permease	0.369	-1.43814	0.00359961	0.0135204	yes	down	mRNA
HQ623_02685	HQ623_02685	carbamate kinase	0.341	-1.55078	0.0136268	0.0399766	yes	down	mRNA
HQ623_02755	HQ623_02755	fimbrial biogenesis usher protein	0.218	-2.19561	3.85e-05	0.000346637	yes	down	mRNA
HQ623_02895	HQ623_02895	PTS system mannose/fructose/sorbose family transporter subunit IID	2.479	1.30969	0.0002397	0.00148951	yes	up	mRNA
HQ623_03050	HQ623_03050	phosphoadenosine phosphosulfate reductase	2.08	1.05644	0.000845281	0.00409704	yes	up	mRNA
HQ623_03100	HQ623_03100	glutathione-dependent formaldehyde dehydrogenase	2.475	1.30719	6.93e-07	2.05e-05	yes	up	mRNA
HQ623_03290	HQ623_03290	zinc ribbon-containing protein	2.824	1.49796	2.27e-06	4.66e-05	yes	up	mRNA
HQ623_03325	HQ623_03325	hypothetical protein	0.451	-1.15027	3.08e-05	0.000288277	yes	down	mRNA
HQ623_03350	HQ623_03350	amino acid ABC transporter substrate-binding protein	8.628	3.1091	8.25e-07	2.28e-05	yes	up	mRNA
HQ623_03465	HQ623_03465	lipoprotein	0.447	-1.1627	0.00636823	0.0215392	yes	down	mRNA
HQ623_03570	HQ623_03570	YbfA family protein	0.176	-2.50801	2.76e-09	8.55e-07	yes	down	mRNA
HQ623_03660	HQ623_03660	glycosyl transferase	0.401	-1.31946	0.0108865	0.0333781	yes	down	mRNA
HQ623_03835	HQ623_03835	hypothetical protein	2.497	1.32022	5.48e-05	0.000461485	yes	up	mRNA
HQ623_03890	HQ623_03890	iron ABC transporter permease	0.106	-3.23252	7.08e-07	2.08e-05	yes	down	mRNA
HQ623_03895	HQ623_03895	ABC transporter ATP-binding protein	0.244	-2.03743	1.4e-05	0.000162689	yes	down	mRNA
HQ623_04000	HQ623_04000	kinase inhibitor	2.052	1.03711	1.39e-06	3.25e-05	yes	up	mRNA
HQ623_04075	HQ623_04075	Bax inhibitor-1/YccA family protein	2.116	1.08125	7.42e-05	0.000578691	yes	up	mRNA
HQ623_04155	HQ623_04155	DUF1471 domain-containing protein	4.255	2.08916	1.16e-08	1.86e-06	yes	up	mRNA
HQ623_04205	HQ623_04205	phosphoethanolamine transferase	0.421	-1.24792	0.0135426	0.0397926	yes	down	mRNA
HQ623_04220	HQ623_04220	anion transporter	0.351	-1.5097	0.0116193	0.0351417	yes	down	mRNA
HQ623_04235	HQ623_04235	DUF4261 domain-containing protein	0.31	-1.68979	0.010972	0.0335664	yes	down	mRNA
HQ623_04245	HQ623_04245	DUF1479 domain-containing protein	4.834	2.27334	1.59e-08	2.22e-06	yes	up	mRNA
HQ623_04250	HQ623_04250	HAD family hydrolase	2.134	1.09372	3.97e-05	0.000355972	yes	up	mRNA
HQ623_04255	HQ623_04255	glycyl radical protein	0.475	-1.07534	0.011631	0.0351388	yes	down	mRNA
HQ623_04380	HQ623_04380	MFS transporter	0.427	-1.22772	0.0104696	0.0323489	yes	down	mRNA
HQ623_04395	HQ623_04395	TetR/AcrR family transcriptional regulator	2.009	1.00674	5.02e-05	0.000430809	yes	up	mRNA
HQ623_04415	HQ623_04415	YbjC family protein	2.143	1.09996	0.000577526	0.00300573	yes	up	mRNA
HQ623_04480	HQ623_04480	arginine ABC transporter substrate-binding protein	2.143	1.09982	0.000240189	0.00148757	yes	up	mRNA
HQ623_04605	HQ623_04605	hydrolase	2.103	1.07233	0.00013059	0.000903116	yes	up	mRNA
HQ623_04610	HQ623_04610	pirin family protein	2.896	1.53391	7.66e-08	5.08e-06	yes	up	mRNA
HQ623_04685	HQ623_04685	dimethyl sulfoxide reductase anchor subunit	0.369	-1.43954	0.0143313	0.0414975	yes	down	mRNA
HQ623_04920	HQ623_04920	helix-turn-helix domain-containing protein	3.795	1.9241	0.00807141	0.0261418	yes	up	mRNA
HQ623_05010	HQ623_05010	lysozyme	0.249	-2.0054	0.0160426	0.0450941	yes	down	mRNA
HQ623_05025	HQ623_05025	phage terminase large subunit family protein	0.476	-1.07122	0.000249844	0.00153205	yes	down	mRNA
HQ623_05040	HQ623_05040	Clp protease ClpP	0.494	-1.01709	0.00772883	0.0251933	yes	down	mRNA
HQ623_05060	HQ623_05060	phage tail protein	0.334	-1.58105	0.0171734	0.0473885	yes	down	mRNA
HQ623_05090	HQ623_05090	Ail/Lom family outer membrane beta-barrel protein	0.475	-1.07287	0.00768486	0.025094	yes	down	mRNA
HQ623_05120	HQ623_05120	DUF1983 domain-containing protein	0.389	-1.364	0.00437315	0.0158388	yes	down	mRNA
HQ623_05190	HQ623_05190	MOSC domain-containing protein	2.077	1.05442	4.87e-06	7.68e-05	yes	up	mRNA
HQ623_05350	HQ623_05350	YlcI/YnfO family protein	0.34	-1.55714	0.00133496	0.00592442	yes	down	mRNA
HQ623_05355	HQ623_05355	hypothetical protein	0.484	-1.0459	0.0163909	0.0458418	yes	down	mRNA
HQ623_05380	HQ623_05380	4-hydroxyphenylacetate 3-monooxygenase reductase subunit	2.078	1.05487	0.00367007	0.0137479	yes	up	mRNA
HQ623_05395	HQ623_05395	4-hydroxyphenylacetate degradation bifunctional isomerase/decarboxylase	6.827	2.77119	1.24e-06	3.01e-05	yes	up	mRNA
HQ623_05470	HQ623_05470	protein disulfide oxidoreductase	0.264	-1.92051	0.00227254	0.00929356	yes	down	mRNA
HQ623_05480	HQ623_05480	hypothetical protein	2.126	1.08814	0.00125249	0.00559853	yes	up	mRNA
HQ623_05540	HQ623_05540	outer membrane protein	0.269	-1.89499	0.00940081	0.0295712	yes	down	mRNA
HQ623_05575	HQ623_05575	phosphatase	2.026	1.01859	9.53e-06	0.000123811	yes	up	mRNA
HQ623_05680	HQ623_05680	YceI family protein	2.41	1.26909	0.000168045	0.00110198	yes	up	mRNA
HQ623_05685	HQ623_05685	cytochrome b	4.174	2.06147	7.77e-07	2.19e-05	yes	up	mRNA
HQ623_05800	HQ623_05800	flagellar basal body P-ring protein FlgI	0.382	-1.38988	0.00470593	0.0167289	yes	down	mRNA
HQ623_05955	HQ623_05955	glycine zipper 2TM domain-containing protein	4.65	2.21721	2.48e-09	8.13e-07	yes	up	mRNA
HQ623_05965	HQ623_05965	DUF1471 domain-containing protein	3.651	1.86831	3.35e-06	5.89e-05	yes	up	mRNA
HQ623_05970	HQ623_05970	L%2CD-transpeptidase family protein	3.286	1.71643	2.14e-08	2.44e-06	yes	up	mRNA
HQ623_06155	HQ623_06155	cytochrome b	0.499	-1.0038	0.000566655	0.0029602	yes	down	mRNA
HQ623_06190	HQ623_06190	mechanosensitive ion channel family protein	3.91	1.96716	5.94e-09	1.23e-06	yes	up	mRNA
HQ623_06195	HQ623_06195	four-helix bundle copper-binding protein	3.163	1.66116	9.72e-07	2.53e-05	yes	up	mRNA
HQ623_06215	HQ623_06215	helix-turn-helix transcriptional regulator	2.679	1.42174	4.55e-06	7.27e-05	yes	up	mRNA
HQ623_06235	HQ623_06235	chorismate mutase	0.231	-2.11491	3.55e-06	6.11e-05	yes	down	mRNA
HQ623_06315	HQ623_06315	hypothetical protein	0.481	-1.05542	2.81e-05	0.000270348	yes	down	mRNA
HQ623_06335	HQ623_06335	anaerobic sulfatase maturase	0.491	-1.02744	0.000368742	0.00211023	yes	down	mRNA
HQ623_06415	HQ623_06415	aspartate aminotransferase family protein	15.223	3.92818	1.36e-10	2.52e-07	yes	up	mRNA
HQ623_06610	HQ623_06610	glutathione peroxidase	2.762	1.4657	7.8e-08	5e-06	yes	up	mRNA
HQ623_06730	HQ623_06730	FAD-binding oxidoreductase	0.477	-1.06669	2.59e-06	4.95e-05	yes	down	mRNA
HQ623_06745	HQ623_06745	L-cystine transporter	0.46	-1.11973	0.00173285	0.00739014	yes	down	mRNA
HQ623_06780	HQ623_06780	L%2CD-transpeptidase family protein	2.051	1.03639	1.34e-06	3.17e-05	yes	up	mRNA
HQ623_06800	HQ623_06800	APC family permease	0.362	-1.46778	0.000273403	0.00165108	yes	down	mRNA
HQ623_06810	HQ623_06810	cytoplasmic protein	0.44	-1.18328	0.0019272	0.00807077	yes	down	mRNA
HQ623_06850	HQ623_06850	DUF523 and DUF1722 domain-containing protein	2.478	1.3092	1.51e-06	3.38e-05	yes	up	mRNA
HQ623_06860	HQ623_06860	two component system response regulator	0.329	-1.60228	2.72e-05	0.000264166	yes	down	mRNA
HQ623_06940	HQ623_06940	EscG/YscG/SsaH family type III secretion system needle protein co-chaperone	0.275	-1.86403	5.39e-07	1.73e-05	yes	down	mRNA
HQ623_06955	HQ623_06955	cytoplasmic protein	0.132	-2.92001	2.81e-08	2.7e-06	yes	down	mRNA
HQ623_07105	HQ623_07105	aldo/keto reductase family oxidoreductase	2.248	1.16874	6.04e-07	1.87e-05	yes	up	mRNA
HQ623_07275	HQ623_07275	amidohydrolase	3.248	1.69949	1.77e-08	2.35e-06	yes	up	mRNA
HQ623_07335	HQ623_07335	acid shock protein	2.143	1.09936	0.00791753	0.0257181	yes	up	mRNA
HQ623_07340	HQ623_07340	MFS transporter	0.114	-3.12849	1.02e-09	5.68e-07	yes	down	mRNA
HQ623_07345	HQ623_07345	LysR family transcriptional regulator	0.404	-1.30759	2.9e-05	0.000273956	yes	down	mRNA
HQ623_07410	HQ623_07410	DUF1161 domain-containing protein	3.115	1.63943	1.25e-07	6.78e-06	yes	up	mRNA
HQ623_07455	HQ623_07455	mannitol dehydrogenase family protein	0.431	-1.21259	0.00285408	0.0112191	yes	down	mRNA
HQ623_07480	HQ623_07480	general stress protein	2.254	1.17231	6.82e-05	0.000540453	yes	up	mRNA
HQ623_07490	HQ623_07490	YdeI family stress tolerance OB fold protein	2.744	1.45614	2.6e-05	0.000256048	yes	up	mRNA
HQ623_07555	HQ623_07555	hypothetical protein	2.037	1.02676	0.000250457	0.00153412	yes	up	mRNA
HQ623_07580	HQ623_07580	rubredoxin	0.407	-1.29661	2.33e-06	4.71e-05	yes	down	mRNA
HQ623_07585	HQ623_07585	hydrogenase	0.328	-1.60948	2.6e-05	0.000256298	yes	down	mRNA
HQ623_07605	HQ623_07605	nickel-dependent hydrogenase large subunit	0.419	-1.25329	2.04e-06	4.35e-05	yes	down	mRNA
HQ623_07630	HQ623_07630	MFS transporter	0.243	-2.04075	0.00927501	0.029258	yes	down	mRNA
HQ623_07645	HQ623_07645	FAD-dependent oxidoreductase	2.825	1.49806	1.77e-05	0.000191956	yes	up	mRNA
HQ623_07660	HQ623_07660	RidA family protein	2.77	1.46998	5.67e-06	8.5e-05	yes	up	mRNA
HQ623_07670	HQ623_07670	type II toxin-antitoxin system Phd/YefM family antitoxin	2.407	1.26733	2.88e-05	0.000272621	yes	up	mRNA
HQ623_07740	HQ623_07740	OsmC family protein	2.305	1.20478	2.36e-06	4.73e-05	yes	up	mRNA
HQ623_07790	HQ623_07790	GFA family protein	0.28	-1.83852	0.000229412	0.00143679	yes	down	mRNA
HQ623_07805	HQ623_07805	NarK family nitrate/nitrite MFS transporter	2.37	1.24496	0.000132736	0.00091005	yes	up	mRNA
HQ623_07870	HQ623_07870	NADP-dependent oxidoreductase	3.149	1.65483	2.56e-07	1.08e-05	yes	up	mRNA
HQ623_07890	HQ623_07890	ssrAB-activated protein	0.445	-1.16835	0.0174205	0.0479516	yes	down	mRNA
HQ623_07930	HQ623_07930	hypothetical protein	0.347	-1.52545	0.00032547	0.00190364	yes	down	mRNA
HQ623_08055	HQ623_08055	LysR family transcriptional regulator	2.368	1.24393	7.76e-08	5.03e-06	yes	up	mRNA
HQ623_08080	HQ623_08080	hypothetical protein	0.196	-2.35008	0.0116558	0.0351946	yes	down	mRNA
HQ623_08115	HQ623_08115	glycosyltransferase family 39 protein	0.449	-1.15367	0.00438083	0.0158563	yes	down	mRNA
HQ623_08260	HQ623_08260	B3/4 domain-containing protein	2.106	1.07431	0.00673279	0.0224722	yes	up	mRNA
HQ623_08280	HQ623_08280	two-partner secretion translocator ZirT	0.363	-1.46312	0.0101561	0.031485	yes	down	mRNA
HQ623_08295	HQ623_08295	hypothetical protein	0.429	-1.22059	9.42e-05	0.000699533	yes	down	mRNA
HQ623_08315	HQ623_08315	aldo/keto reductase	2.285	1.19233	1e-06	2.59e-05	yes	up	mRNA
HQ623_08540	HQ623_08540	YciK family oxidoreductase	2.425	1.2778	2.83e-05	0.000270083	yes	up	mRNA
HQ623_08600	HQ623_08600	ferritin-like domain-containing protein	4.428	2.14667	3.01e-06	5.49e-05	yes	up	mRNA
HQ623_08605	HQ623_08605	ferritin-like domain-containing protein	4.272	2.09483	7.8e-06	0.000105553	yes	up	mRNA
HQ623_08610	HQ623_08610	manganese catalase family protein	2.314	1.21009	7.74e-06	0.000105227	yes	up	mRNA
HQ623_08795	HQ623_08795	nitrate reductase subunit alpha	0.335	-1.57664	0.000230388	0.00144128	yes	down	mRNA
HQ623_08920	HQ623_08920	hydrogenase 1 maturation protease	0.253	-1.98325	0.00429193	0.0156157	yes	down	mRNA
HQ623_08950	HQ623_08950	Glu/Leu/Phe/Val dehydrogenase	3.731	1.89956	5.44e-08	4.33e-06	yes	up	mRNA
HQ623_08955	HQ623_08955	alpha%2Calpha-trehalase	2.593	1.37456	2.18e-05	0.000221838	yes	up	mRNA
HQ623_08980	HQ623_08980	potassium/proton antiporter	0.489	-1.03072	6.08e-06	8.94e-05	yes	down	mRNA
HQ623_08990	HQ623_08990	D-amino acid dehydrogenase	5.431	2.44118	4.79e-07	1.58e-05	yes	up	mRNA
HQ623_09075	HQ623_09075	Slp family lipoprotein	2.55	1.35022	2.39e-06	4.74e-05	yes	up	mRNA
HQ623_09245	HQ623_09245	hypothetical protein	0.497	-1.00996	0.00126796	0.00566314	yes	down	mRNA
HQ623_09260	HQ623_09260	hypothetical protein	0.495	-1.01326	0.0036397	0.0136434	yes	down	mRNA
HQ623_09290	HQ623_09290	DMT family transporter	0.402	-1.31589	0.000324631	0.00190073	yes	down	mRNA
HQ623_09300	HQ623_09300	disulfide bond formation protein B	0.232	-2.11082	0.000558334	0.00292496	yes	down	mRNA
HQ623_09320	HQ623_09320	phage virulence factor	0.481	-1.05476	3.15e-05	0.000292781	yes	down	mRNA
HQ623_09325	HQ623_09325	tail fiber assembly protein	0.349	-1.51713	0.0102195	0.0316639	yes	down	mRNA
HQ623_09400	HQ623_09400	tellurite resistance TerB family protein	3.565	1.83372	7.5e-09	1.39e-06	yes	up	mRNA
HQ623_09435	HQ623_09435	MurR/RpiR family transcriptional regulator	2.004	1.00263	6.27e-06	9.15e-05	yes	up	mRNA
HQ623_09540	HQ623_09540	VOC family protein	2.126	1.08847	5.78e-05	0.000479986	yes	up	mRNA
HQ623_09680	HQ623_09680	YecH family protein	0.297	-1.75382	0.000625258	0.00321808	yes	down	mRNA
HQ623_09745	HQ623_09745	DUF2594 family protein	2.162	1.1122	0.00510445	0.0178832	yes	up	mRNA
HQ623_09790	HQ623_09790	lysine-N-methylase	0.402	-1.31359	7.27e-05	0.000569843	yes	down	mRNA
HQ623_09975	HQ623_09975	cold-shock protein	2.589	1.37246	5.16e-07	1.68e-05	yes	up	mRNA
HQ623_09980	HQ623_09980	cold-shock protein	2.059	1.04183	4.63e-07	1.55e-05	yes	up	mRNA
HQ623_10005	HQ623_10005	type III secretion system effector arginine glycosyltransferase	0.402	-1.3136	0.00299344	0.0116437	yes	down	mRNA
HQ623_10025	HQ623_10025	baseplate J/gp47 family protein	0.08	-3.64801	0.00662566	0.0222077	yes	down	mRNA
HQ623_10180	HQ623_10180	DUF968 domain-containing protein	0.256	-1.96487	0.0055237	0.0190763	yes	down	mRNA
HQ623_10220	HQ623_10220	hypothetical protein	3.575	1.8378	2.07e-05	0.000215247	yes	up	mRNA
HQ623_10225	HQ623_10225	helix-turn-helix transcriptional regulator	4.989	2.31867	3.63e-06	6.2e-05	yes	up	mRNA
HQ623_10235	HQ623_10235	hypothetical protein	2.407	1.26732	0.000857913	0.00415465	yes	up	mRNA
HQ623_10400	HQ623_10400	cobyric acid synthase	0.305	-1.71167	1.57e-07	8.03e-06	yes	down	mRNA
HQ623_10405	HQ623_10405	energy-coupling factor ABC transporter ATP-binding protein	0.339	-1.56122	1.82e-06	3.94e-05	yes	down	mRNA
HQ623_10410	HQ623_10410	energy-coupling factor ABC transporter transmembrane protein	0.248	-2.0122	2.47e-05	0.00024568	yes	down	mRNA
HQ623_10415	HQ623_10415	energy-coupling factor ABC transporter substrate-binding protein	0.356	-1.48964	0.000502629	0.00268873	yes	down	mRNA
HQ623_10425	HQ623_10425	cobalt-factor II C(20)-methyltransferase	0.269	-1.8942	2.44e-06	4.76e-05	yes	down	mRNA
HQ623_10430	HQ623_10430	sirohydrochlorin cobaltochelatase	0.322	-1.63326	1.07e-05	0.000132553	yes	down	mRNA
HQ623_10435	HQ623_10435	cobalt-precorrin-6A reductase	0.218	-2.19483	1.97e-05	0.000208903	yes	down	mRNA
HQ623_10440	HQ623_10440	precorrin-3B C(17)-methyltransferase	0.28	-1.83824	5.44e-06	8.24e-05	yes	down	mRNA
HQ623_10450	HQ623_10450	cobalt-precorrin-4 methyltransferase	0.236	-2.08594	0.000886413	0.00427041	yes	down	mRNA
HQ623_10455	HQ623_10455	decarboxylating cobalt-precorrin-6B (C(15))-methyltransferase	0.325	-1.62131	0.000167651	0.00110199	yes	down	mRNA
HQ623_10460	HQ623_10460	cobalt-precorrin-7 (C(5))-methyltransferase	0.324	-1.62403	2.62e-05	0.000256571	yes	down	mRNA
HQ623_10465	HQ623_10465	cobalt-precorrin-5B (C(1))-methyltransferase	0.389	-1.36266	1.16e-05	0.000140728	yes	down	mRNA
HQ623_10470	HQ623_10470	cobalt-precorrin-8 methylmutase	0.479	-1.06278	0.000183527	0.00119089	yes	down	mRNA
HQ623_10475	HQ623_10475	cobalamin biosynthesis protein	0.483	-1.05058	0.000433295	0.00239127	yes	down	mRNA
HQ623_10620	HQ623_10620	thiosulfate reductase cytochrome B subunit	0.454	-1.13902	4.97e-05	0.000427492	yes	down	mRNA
HQ623_10730	HQ623_10730	undecaprenyl-phosphate galactose phosphotransferase	0.259	-1.9493	5.69e-09	1.22e-06	yes	down	mRNA
HQ623_10740	HQ623_10740	mannose-1-phosphate guanylyltransferase/mannose-6-phosphate isomerase	0.364	-1.45805	2.09e-05	0.000215628	yes	down	mRNA
HQ623_10750	HQ623_10750	glycosyltransferase family 4 protein	0.407	-1.29794	5.82e-07	1.82e-05	yes	down	mRNA
HQ623_10760	HQ623_10760	MATE family efflux transporter	0.337	-1.56922	2.61e-07	1.07e-05	yes	down	mRNA
HQ623_10970	HQ623_10970	MFS transporter	0.409	-1.28991	4.05e-06	6.67e-05	yes	down	mRNA
HQ623_11070	HQ623_11070	fimbrial biogenesis outer membrane usher protein	0.407	-1.29555	0.00691829	0.0228994	yes	down	mRNA
HQ623_11085	HQ623_11085	YehE family protein	2.652	1.40681	0.000936684	0.00446628	yes	up	mRNA
HQ623_11150	HQ623_11150	ABC transporter substrate-binding protein	2.007	1.00528	7.67e-06	0.000104577	yes	up	mRNA
HQ623_11180	HQ623_11180	SDR family oxidoreductase	4.506	2.17193	4.03e-08	3.56e-06	yes	up	mRNA
HQ623_11225	HQ623_11225	LysR family transcriptional regulator	2.463	1.30037	1.2e-05	0.000144684	yes	up	mRNA
HQ623_11315	HQ623_11315	MFS transporter	0.397	-1.33351	0.0010052	0.00472429	yes	down	mRNA
HQ623_11415	HQ623_11415	ABC transporter permease	0.407	-1.29682	7.3e-05	0.000571826	yes	down	mRNA
HQ623_11425	HQ623_11425	hypothetical protein	3.688	1.88302	2.56e-07	1.07e-05	yes	up	mRNA
HQ623_11525	HQ623_11525	antitermination protein Q	0.1	-3.32571	0.00308377	0.011945	yes	down	mRNA
HQ623_11530	HQ623_11530	DUF968 domain-containing protein	0.347	-1.5252	0.00818338	0.0263971	yes	down	mRNA
HQ623_11560	HQ623_11560	acyloxyacyl hydrolase	0.411	-1.28448	0.000249062	0.00152893	yes	down	mRNA
HQ623_11580	HQ623_11580	heme lyase CcmF/NrfE family subunit	0.299	-1.7422	0.00747315	0.0245031	yes	down	mRNA
HQ623_11710	HQ623_11710	bifunctional 3-demethylubiquinone 3-O-methyltransferase/2-octaprenyl-6-hydroxy phenol methylase	2.975	1.57282	3.27e-05	0.000302975	yes	up	mRNA
HQ623_11830	HQ623_11830	4-deoxy-4-formamido-L-arabinose-phosphoundecaprenol deformylase	0.234	-2.097	2.27e-08	2.44e-06	yes	down	mRNA
HQ623_12050	HQ623_12050	PTS sugar transporter subunit IIB	3.798	1.92536	0.0139245	0.0406575	yes	up	mRNA
HQ623_12335	HQ623_12335	YfdY family protein	0.499	-1.00307	4.74e-05	0.000412895	yes	down	mRNA
HQ623_12365	HQ623_12365	alpha-keto acid decarboxylase family protein	2.214	1.14663	1.59e-06	3.55e-05	yes	up	mRNA
HQ623_12380	HQ623_12380	Nramp family divalent metal transporter	0.381	-1.39096	2.77e-06	5.13e-05	yes	down	mRNA
HQ623_12405	HQ623_12405	putative DNA-binding transcriptional regulator	0.428	-1.22523	0.000242847	0.00150236	yes	down	mRNA
HQ623_12410	HQ623_12410	putative DNA-binding transcriptional regulator	0.225	-2.1537	0.000584464	0.00303899	yes	down	mRNA
HQ623_12475	HQ623_12475	DUF3820 family protein	0.463	-1.11075	0.00279964	0.0110754	yes	down	mRNA
HQ623_12660	HQ623_12660	aldehyde dehydrogenase EutE	0.228	-2.13572	2.38e-07	1.04e-05	yes	down	mRNA
HQ623_12725	HQ623_12725	DUF1176 domain-containing protein	2.104	1.07281	0.000266529	0.0016201	yes	up	mRNA
HQ623_12865	HQ623_12865	sensor domain-containing phosphodiesterase	0.423	-1.23985	0.000117058	0.000826971	yes	down	mRNA
HQ623_13230	HQ623_13230	OFA family MFS transporter	0.247	-2.01555	0.0137851	0.0403775	yes	down	mRNA
HQ623_13335	HQ623_13335	host specificity protein J	0.45	-1.15132	0.000467017	0.00253225	yes	down	mRNA
HQ623_13540	HQ623_13540	hypothetical protein	2.191	1.13153	0.00105015	0.00489428	yes	up	mRNA
HQ623_13655	HQ623_13655	tRNA/rRNA methyltransferase	3.135	1.64832	6.48e-08	4.63e-06	yes	up	mRNA
HQ623_13740	HQ623_13740	hypothetical protein	2.68	1.42201	0.0179207	0.0490619	yes	up	mRNA
HQ623_14290	HQ623_14290	DUF4435 domain-containing protein	0.49	-1.02906	0.00104223	0.00486142	yes	down	mRNA
HQ623_14300	HQ623_14300	transcriptional regulator	0.018	-5.82379	0.00553537	0.0190929	yes	down	mRNA
HQ623_14420	HQ623_14420	esterase family protein	0.38	-1.39673	0.0150126	0.042957	yes	down	mRNA
HQ623_14435	HQ623_14435	hypothetical protein	0.232	-2.10575	3.73e-09	9.44e-07	yes	down	mRNA
HQ623_14445	HQ623_14445	VirK family antimicrobial peptide resistance protein	0.371	-1.42978	4.45e-06	7.17e-05	yes	down	mRNA
HQ623_14480	HQ623_14480	tripartite tricarboxylate transporter permease	0.459	-1.12245	0.000631859	0.00324607	yes	down	mRNA
HQ623_14520	HQ623_14520	YqaE/Pmp3 family membrane protein	2.092	1.06504	9.47e-05	0.000700976	yes	up	mRNA
HQ623_14525	HQ623_14525	helix-turn-helix transcriptional regulator	4.145	2.05141	0.000463	0.00251782	yes	up	mRNA
HQ623_14530	HQ623_14530	DUF2892 domain-containing protein	3.294	1.71995	2.2e-08	2.4e-06	yes	up	mRNA
HQ623_14555	HQ623_14555	DUF883 domain-containing protein	3.21	1.68254	3.79e-05	0.000342723	yes	up	mRNA
HQ623_14845	HQ623_14845	nitrous oxide-stimulated promoter family protein	6.644	2.73206	2.83e-05	0.000270164	yes	up	mRNA
HQ623_14885	HQ623_14885	type III secretion system effector protein OrgC	0.485	-1.04485	0.00252855	0.0101397	yes	down	mRNA
HQ623_15015	HQ623_15015	FliI/YscN family ATPase	0.343	-1.54227	0.00067032	0.00340288	yes	down	mRNA
HQ623_15115	HQ623_15115	GntP family permease	0.427	-1.22834	0.000363113	0.0020823	yes	down	mRNA
HQ623_15210	HQ623_15210	DUF3561 family protein	2.289	1.19448	0.000749211	0.00373533	yes	up	mRNA
HQ623_15270	HQ623_15270	CRISPR-associated helicase/endonuclease Cas3	0.474	-1.07612	0.00249386	0.0100294	yes	down	mRNA
HQ623_15300	HQ623_15300	MBL fold metallo-hydrolase	0.443	-1.17364	6.03e-05	0.000494642	yes	down	mRNA
HQ623_15385	HQ623_15385	YqcC family protein	2.371	1.24522	8.12e-05	0.000621047	yes	up	mRNA
HQ623_15470	HQ623_15470	YgdI/YgdR family lipoprotein	3.039	1.6036	1.51e-07	7.78e-06	yes	up	mRNA
HQ623_15715	HQ623_15715	porin family protein	2.147	1.10264	0.00074817	0.00373348	yes	up	mRNA
HQ623_15735	HQ623_15735	DUF1460 domain-containing protein	0.433	-1.20692	0.000108231	0.000774427	yes	down	mRNA
HQ623_15885	HQ623_15885	oxidative stress defense protein	3.786	1.92056	9.56e-09	1.62e-06	yes	up	mRNA
HQ623_16155	HQ623_16155	acetyl-CoA hydrolase/transferase family protein	0.368	-1.44138	5.26e-06	8.1e-05	yes	down	mRNA
HQ623_16160	HQ623_16160	MaoC family dehydratase	0.352	-1.50718	1.84e-06	3.99e-05	yes	down	mRNA
HQ623_16185	HQ623_16185	LuxR family transcriptional regulator	6.121	2.61373	9.71e-06	0.000125019	yes	up	mRNA
HQ623_16270	HQ623_16270	molybdate ABC transporter substrate-binding protein	0.116	-3.10945	5.3e-06	8.12e-05	yes	down	mRNA
HQ623_16275	HQ623_16275	ABC transporter substrate-binding protein	0.093	-3.4326	8.56e-11	4.77e-07	yes	down	mRNA
HQ623_16295	HQ623_16295	HyaD/HybD family hydrogenase maturation endopeptidase	0.186	-2.42639	2.99e-07	1.16e-05	yes	down	mRNA
HQ623_16320	HQ623_16320	DUF2623 domain-containing protein	0.068	-3.88174	1.88e-08	2.38e-06	yes	down	mRNA
HQ623_16325	HQ623_16325	HAMP domain-containing protein	0.478	-1.06546	0.00498293	0.0175457	yes	down	mRNA
HQ623_16350	HQ623_16350	SDR family oxidoreductase	2.96	1.56556	5.73e-08	4.44e-06	yes	up	mRNA
HQ623_16410	HQ623_16410	TRAP transporter substrate-binding protein	2.065	1.04598	0.010103	0.0313729	yes	up	mRNA
HQ623_16540	HQ623_16540	accessory factor UbiK family protein	2.238	1.16235	2.08e-05	0.000215226	yes	up	mRNA
HQ623_16670	HQ623_16670	NADPH-dependent 2%2C4-dienoyl-CoA reductase	2.292	1.19683	1.76e-07	8.77e-06	yes	up	mRNA
HQ623_16740	HQ623_16740	glutathione S-transferase family protein	2.523	1.33495	1.89e-07	8.95e-06	yes	up	mRNA
HQ623_16765	HQ623_16765	serine dehydratase subunit alpha family protein	0.251	-1.99205	2.36e-08	2.49e-06	yes	down	mRNA
HQ623_16770	HQ623_16770	HAAAP family serine/threonine permease	0.162	-2.62951	6.57e-10	5.23e-07	yes	down	mRNA
HQ623_16900	HQ623_16900	YraN family protein	0.251	-1.99367	0.000509305	0.00271402	yes	down	mRNA
HQ623_16940	HQ623_16940	SCP2 domain-containing protein	0.486	-1.04145	3.77e-06	6.41e-05	yes	down	mRNA
HQ623_16945	HQ623_16945	U32 family peptidase	0.299	-1.73969	0.000761407	0.00378261	yes	down	mRNA
HQ623_16955	HQ623_16955	LLM class flavin-dependent oxidoreductase	3.042	1.60517	2.16e-08	2.41e-06	yes	up	mRNA
HQ623_17230	HQ623_17230	TIGR01212 family radical SAM protein	0.404	-1.30734	0.00249189	0.0100287	yes	down	mRNA
HQ623_17335	HQ623_17335	triphosphoribosyl-dephospho-CoA synthase	0.41	-1.2863	0.0127509	0.0379464	yes	down	mRNA
HQ623_17340	HQ623_17340	oxalacetate decarboxylase subunit beta	0.271	-1.88114	0.0128007	0.038054	yes	down	mRNA
HQ623_17545	HQ623_17545	hypothetical protein	2.452	1.29424	0.000291481	0.00174139	yes	up	mRNA
HQ623_17585	HQ623_17585	gamma carbonic anhydrase family protein	2.345	1.22934	4.87e-07	1.6e-05	yes	up	mRNA
HQ623_17860	HQ623_17860	protein SlyX	2.308	1.20634	0.00128434	0.00572713	yes	up	mRNA
HQ623_17945	HQ623_17945	YhfG family protein	2.197	1.13537	0.000906438	0.00434435	yes	up	mRNA
HQ623_18040	HQ623_18040	hypothetical protein	0.259	-1.95001	0.00550167	0.019012	yes	down	mRNA
HQ623_18085	HQ623_18085	DUF4153 domain-containing protein	0.45	-1.15261	0.00167608	0.00717547	yes	down	mRNA
HQ623_18190	HQ623_18190	TROVE domain-containing protein	2.429	1.28044	4.52e-06	7.27e-05	yes	up	mRNA
HQ623_18235	HQ623_18235	MFS transporter	0.245	-2.02965	0.00381321	0.0141699	yes	down	mRNA
HQ623_18240	HQ623_18240	dihydroxy-acid dehydratase	0.495	-1.01318	0.000317719	0.00186614	yes	down	mRNA
HQ623_18305	HQ623_18305	pirin family protein	4.098	2.03496	6.4e-08	4.63e-06	yes	up	mRNA
HQ623_18310	HQ623_18310	oxidoreductase	2.381	1.25178	9.31e-06	0.000121811	yes	up	mRNA
HQ623_18480	HQ623_18480	7-cyano-7-deazaguanine/7-aminomethyl-7-deazaguanine transporter	4.161	2.05682	2.75e-06	5.13e-05	yes	up	mRNA
HQ623_18510	HQ623_18510	ABC transporter permease	0.264	-1.92168	9.8e-05	0.000720349	yes	down	mRNA
HQ623_18520	HQ623_18520	HlyD family efflux transporter periplasmic adaptor subunit	0.199	-2.33038	1.03e-05	0.000129766	yes	down	mRNA
HQ623_18605	HQ623_18605	hypothetical protein	0.283	-1.82043	7.24e-08	4.98e-06	yes	down	mRNA
HQ623_18645	HQ623_18645	sugar kinase	2.277	1.18704	4.66e-05	0.000407522	yes	up	mRNA
HQ623_18745	HQ623_18745	ABC transporter substrate-binding protein	2.148	1.10299	2.57e-05	0.000254456	yes	up	mRNA
HQ623_18840	HQ623_18840	HTH-type transcriptional regulator	2.567	1.35998	6.58e-07	2.01e-05	yes	up	mRNA
HQ623_18895	HQ623_18895	hypothetical protein	0.093	-3.42926	0.0128734	0.0382291	yes	down	mRNA
HQ623_18930	HQ623_18930	4Fe-4S dicluster domain-containing protein	0.296	-1.7577	2.62e-05	0.00025665	yes	down	mRNA
HQ623_19005	HQ623_19005	ROK family protein	2.92	1.54612	5.52e-07	1.75e-05	yes	up	mRNA
HQ623_19170	HQ623_19170	lipopolysaccharide N-acetylglucosaminyltransferase	0.487	-1.03924	0.000112744	0.000802598	yes	down	mRNA
HQ623_19275	HQ623_19275	YicC family protein	2.713	1.43975	2.93e-07	1.16e-05	yes	up	mRNA
HQ623_19325	HQ623_19325	hypothetical protein	0.293	-1.77334	0.00285353	0.0112248	yes	down	mRNA
HQ623_19350	HQ623_19350	glycoside-pentoside-hexuronide family transporter	0.328	-1.60752	0.0115896	0.0350899	yes	down	mRNA
HQ623_19475	HQ623_19475	PTS system mannose/fructose/N-acetylgalactosamine-transporter subunit IIB	2.276	1.18649	0.00531848	0.0185167	yes	up	mRNA
HQ623_19480	HQ623_19480	PTS sugar transporter subunit IIA	4.534	2.18094	0.000101971	0.000742989	yes	up	mRNA
HQ623_19520	HQ623_19520	class II aldolase	0.375	-1.41625	0.00332542	0.0127045	yes	down	mRNA
HQ623_19525	HQ623_19525	carbohydrate kinase	0.495	-1.01411	0.000439154	0.00241405	yes	down	mRNA
HQ623_19665	HQ623_19665	putative transporter	0.277	-1.85288	9.51e-07	2.49e-05	yes	down	mRNA
HQ623_19680	HQ623_19680	YceK/YidQ family lipoprotein	2.358	1.23754	0.000763799	0.00378774	yes	up	mRNA
HQ623_19700	HQ623_19700	heme lyase CcmF/NrfE family subunit	0.299	-1.7422	0.00747315	0.0245031	yes	down	mRNA
HQ623_19925	HQ623_19925	PTS transporter subunit EIIC	0.438	-1.19015	0.000231656	0.00144759	yes	down	mRNA
HQ623_19950	HQ623_19950	Bax inhibitor-1 family protein	0.22	-2.18187	0.00565561	0.0194355	yes	down	mRNA
HQ623_20155	HQ623_20155	type II toxin-antitoxin system RelE/ParE family toxin	2.564	1.35833	5.81e-06	8.63e-05	yes	up	mRNA
HQ623_20240	HQ623_20240	sugar nucleotidyltransferase	0.408	-1.29493	0.00116661	0.00530398	yes	down	mRNA
HQ623_20405	HQ623_20405	thioesterase family protein	12.81	3.67923	5.74e-08	4.38e-06	yes	up	mRNA
HQ623_20705	HQ623_20705	MFS transporter	0.367	-1.44526	0.00346266	0.0131388	yes	down	mRNA
HQ623_20765	HQ623_20765	type II toxin-antitoxin system HigA family antitoxin	2.125	1.08761	0.00102054	0.00478426	yes	up	mRNA
HQ623_20770	HQ623_20770	type II toxin-antitoxin system HigB family toxin	2.03	1.02151	0.000739701	0.00369784	yes	up	mRNA
HQ623_20780	HQ623_20780	type II toxin-antitoxin system RelE/ParE family toxin	2.246	1.16731	0.000615995	0.00318512	yes	up	mRNA
HQ623_21060	HQ623_21060	aquaporin	3.172	1.66542	1.18e-05	0.000142743	yes	up	mRNA
HQ623_21390	HQ623_21390	hypothetical protein	0.094	-3.41246	0.00754292	0.0246883	yes	down	mRNA
HQ623_21545	HQ623_21545	ASCH domain-containing protein	2.519	1.33282	4.53e-05	0.000398261	yes	up	mRNA
HQ623_21615	HQ623_21615	tail fiber protein	0.274	-1.86664	0.0183339	0.0499966	yes	down	mRNA
HQ623_21650	HQ623_21650	phage baseplate assembly protein V	2.096	1.06735	0.000652018	0.00332207	yes	up	mRNA
HQ623_21750	HQ623_21750	YjbH domain-containing protein	0.427	-1.22673	0.00113112	0.00518493	yes	down	mRNA
HQ623_21825	HQ623_21825	CsbD family protein	2.422	1.27624	1.33e-06	3.18e-05	yes	up	mRNA
HQ623_21850	HQ623_21850	quinone oxidoreductase	2.523	1.33524	4.72e-07	1.56e-05	yes	up	mRNA
HQ623_21935	HQ623_21935	YjcB family protein	3.989	1.996	0.000814148	0.00398425	yes	up	mRNA
HQ623_21965	HQ623_21965	Na+/H+ antiporter	0.404	-1.30848	1.39e-05	0.000162565	yes	down	mRNA
HQ623_22095	HQ623_22095	AraC family transcriptional regulator	2.456	1.29629	0.00527636	0.018393	yes	up	mRNA
HQ623_22145	HQ623_22145	molybdopterin-dependent oxidoreductase	0.363	-1.46093	1.19e-06	2.92e-05	yes	down	mRNA
HQ623_22155	HQ623_22155	dimethyl sulfoxide reductase anchor subunit	0.348	-1.52171	0.000169733	0.00110913	yes	down	mRNA
HQ623_22160	HQ623_22160	molecular chaperone	0.453	-1.14224	4.83e-05	0.000418273	yes	down	mRNA
HQ623_22380	HQ623_22380	arginine ABC transporter substrate-binding protein	0.382	-1.38967	0.00098888	0.0046712	yes	down	mRNA
HQ623_22505	HQ623_22505	glutathionylspermidine synthase family protein	0.391	-1.35336	0.00234552	0.00954301	yes	down	mRNA
HQ623_22510	HQ623_22510	isovaleryl-CoA dehydrogenase	2.036	1.02565	1.11e-06	2.78e-05	yes	up	mRNA
HQ623_22600	HQ623_22600	DMT family transporter	0.44	-1.18464	0.0119752	0.0359257	yes	down	mRNA
HQ623_22625	HQ623_22625	DMT family transporter	2.042	1.03022	0.00446038	0.0160401	yes	up	mRNA
HQ623_22935	HQ623_22935	arginine repressor	0.398	-1.32989	0.00680141	0.0226335	yes	down	mRNA
HQ623_22940	HQ623_22940	YfcC family protein	0.252	-1.99057	0.00220918	0.00905438	yes	down	mRNA
HQ623_23045	HQ623_23045	NAD(P)-dependent alcohol dehydrogenase	3.074	1.62022	2.5e-07	1.06e-05	yes	up	mRNA
HQ623_23180	HQ623_23180	beta-aspartyl-peptidase	0.454	-1.13824	4.31e-07	1.48e-05	yes	down	mRNA
HQ623_23185	HQ623_23185	hypothetical protein	0.497	-1.00892	0.000193067	0.00124267	yes	down	mRNA
HQ623_23190	HQ623_23190	YjiH family protein	0.454	-1.13989	8.41e-06	0.000112184	yes	down	mRNA
HQ623_23195	HQ623_23195	MFS transporter	2.99	1.57994	8.61e-06	0.000114555	yes	up	mRNA
HQ623_23215	HQ623_23215	NAD-dependent succinate-semialdehyde dehydrogenase	3.381	1.75764	5.18e-06	8.04e-05	yes	up	mRNA
HQ623_23225	HQ623_23225	DUF1127 domain-containing protein	2.64	1.40059	0.00237645	0.00964773	yes	up	mRNA
HQ623_23380	HQ623_23380	DUF1435 domain-containing protein	2.928	1.55006	5.71e-05	0.000476349	yes	up	mRNA
HQ623_23450	HQ623_23450	YjjI family glycine radical enzyme	0.214	-2.2219	1.49e-05	0.000169849	yes	down	mRNA
HQ623_23600	HQ623_23600	helix-turn-helix domain-containing protein	2.528	1.33809	0.0018588	0.00783734	yes	up	mRNA
HQ623_23620	HQ623_23620	tRNA/rRNA methyltransferase	2.44	1.28684	5.24e-05	0.000446215	yes	up	mRNA
HQ623_23735	HQ623_23735	multidrug transporter	0.13	-2.94604	0.00882892	0.0281053	yes	down	mRNA
HQ623_23940	HQ623_23940	cytoplasmic protein	2.656	1.40905	1.12e-05	0.000137645	yes	up	mRNA
HQ623_24140	HQ623_24140	Ail/Lom family outer membrane beta-barrel protein	0.27	-1.88721	0.0174458	0.0479266	yes	down	mRNA
HQ623_24170	HQ623_24170	phospholipase	0.456	-1.13244	0.00376804	0.0140395	yes	down	mRNA
HQ623_09195	htpX	protease HtpX	2.433	1.28296	1.06e-06	2.71e-05	yes	up	mRNA
HQ623_16310	hybA	hydrogenase 2 operon protein HybA	0.11	-3.1894	1.2e-07	6.62e-06	yes	down	mRNA
HQ623_16305	hybB	Ni/Fe-hydrogenase cytochrome b subunit	0.137	-2.86251	0.000122462	0.000859699	yes	down	mRNA
HQ623_16300	hybC	hydrogenase 2 large subunit	0.277	-1.85254	2.46e-07	1.05e-05	yes	down	mRNA
HQ623_07595	hybD	HyaD/HybD family hydrogenase maturation endopeptidase	0.359	-1.47722	7.4e-06	0.000101302	yes	down	mRNA
HQ623_16290	hybE	hydrogenase-2 assembly chaperone	0.131	-2.93434	9.34e-07	2.47e-05	yes	down	mRNA
HQ623_16280	hybG	hydrogenase maturation factor HybG	0.284	-1.81583	0.0159167	0.0447853	yes	down	mRNA
HQ623_16315	hybO	hydrogenase 2 small subunit	0.132	-2.92253	5.06e-10	5.64e-07	yes	down	mRNA
HQ623_16285	hypA	hydrogenase maturation nickel metallochaperone HypA	0.141	-2.83131	5.8e-05	0.000480799	yes	down	mRNA
HQ623_14820	hypB	hydrogenase nickel incorporation protein HypB	0.417	-1.26045	5.02e-06	7.84e-05	yes	down	mRNA
HQ623_07590	hypC	HypC/HybG/HupF family hydrogenase formation chaperone	0.376	-1.41282	0.00102774	0.00480991	yes	down	mRNA
HQ623_14825	hypC	hydrogenase 3 maturation protein HypC	0.457	-1.13044	0.00132669	0.00589712	yes	down	mRNA
HQ623_14830	hypD	hydrogenase formation protein HypD	0.363	-1.46167	1.14e-05	0.000138565	yes	down	mRNA
HQ623_14835	hypE	hydrogenase expression/formation protein HypE	0.481	-1.05652	7.94e-05	0.000613127	yes	down	mRNA
HQ623_23175	hypT	hypochlorite stress DNA-binding transcriptional regulator HypT	0.256	-1.96365	4.01e-06	6.64e-05	yes	down	mRNA
HQ623_19675	ibpA	heat shock chaperone IbpA	0.439	-1.18926	3.98e-06	6.63e-05	yes	down	mRNA
HQ623_21550	iclR	glyoxylate bypass operon transcriptional repressor IclR	3.986	1.99484	3.66e-09	9.72e-07	yes	up	mRNA
HQ623_23025	idnT	gnt-II system L-idonate transporter	0.434	-1.20382	0.00260646	0.0104146	yes	down	mRNA
HQ623_04760	ihfB	integration host factor subunit beta	4.519	2.17616	1.03e-05	0.000129941	yes	up	mRNA
HQ623_20150	ilvA	threonine ammonia-lyase%2C biosynthetic	0.439	-1.18834	4.21e-05	0.000375321	yes	down	mRNA
HQ623_15025	invA	type III secretion system export apparatus protein InvA	0.245	-2.02669	0.00063779	0.00327051	yes	down	mRNA
HQ623_15030	invE	type III secretion system gatekeeper InvE	0.294	-1.76654	9.49e-05	0.000701632	yes	down	mRNA
HQ623_22780	iolG2	D-chiro-inositol-2-dehydrogenase IolG2	0.264	-1.92213	0.00924932	0.0292266	yes	down	mRNA
HQ623_13065	iscA	iron-sulfur cluster assembly protein IscA	3.073	1.61979	6.92e-07	2.06e-05	yes	up	mRNA
HQ623_13080	iscR	Fe-S cluster assembly transcriptional regulator IscR	3.358	1.74763	3.1e-08	2.88e-06	yes	up	mRNA
HQ623_13075	iscS	cysteine desulfurase	3.4	1.76538	8.56e-07	2.33e-05	yes	up	mRNA
HQ623_13070	iscU	Fe-S cluster assembly scaffold IscU	3.666	1.87416	8.96e-09	1.56e-06	yes	up	mRNA
HQ623_06490	katE	catalase HPII	2.899	1.53557	1.13e-05	0.000137902	yes	up	mRNA
HQ623_19145	kbl	glycine C-acetyltransferase	2.332	1.22156	3.21e-07	1.21e-05	yes	up	mRNA
HQ623_03560	kdpA	potassium-transporting ATPase subunit KdpA	0.252	-1.98753	0.00104105	0.00486	yes	down	mRNA
HQ623_17880	kefG	glutathione-regulated potassium-efflux system ancillary protein KefG	2.373	1.24687	2.35e-06	4.73e-05	yes	up	mRNA
HQ623_08165	ldhA	D-lactate dehydrogenase	2.02	1.01433	6.5e-06	9.44e-05	yes	up	mRNA
HQ623_21810	lexA	repressor LexA	2.019	1.01356	6.03e-05	0.000495318	yes	up	mRNA
HQ623_14490	lhgO	L-2-hydroxyglutarate oxidase	2.067	1.04724	0.000649489	0.00331525	yes	up	mRNA
HQ623_19295	ligB	NAD-dependent DNA ligase LigB	0.408	-1.29342	0.00982179	0.0306189	yes	down	mRNA
HQ623_19060	lldP	L-lactate permease	2.495	1.31907	0.000864058	0.00418078	yes	up	mRNA
HQ623_19065	lldR	transcriptional regulator LldR	2.869	1.52051	0.000135932	0.000926268	yes	up	mRNA
HQ623_03355	lnt	apolipoprotein N-acyltransferase	0.484	-1.04836	7.65e-06	0.000104535	yes	down	mRNA
HQ623_15600	lplT	lysophospholipid transporter LplT	0.323	-1.63179	0.000547263	0.00287778	yes	down	mRNA
HQ623_12340	lpxP	kdo(2)-lipid IV(A) palmitoleoyltransferase	2.491	1.31648	7.38e-07	2.13e-05	yes	up	mRNA
HQ623_11985	lrhA	transcriptional regulator LrhA	0.438	-1.19067	2.89e-05	0.000273162	yes	down	mRNA
HQ623_20995	lsrA	autoinducer 2 ABC transporter ATP-binding protein LsrA	3.819	1.93321	8.17e-08	5.06e-06	yes	up	mRNA
HQ623_15620	lysA	diaminopimelate decarboxylase	0.18	-2.47194	2.77e-06	5.12e-05	yes	down	mRNA
HQ623_14515	lysM	peptidoglycan-binding protein LysM	2.704	1.43507	2.32e-05	0.000232338	yes	up	mRNA
HQ623_07250	manA	mannose-6-phosphate isomerase	2.478	1.30914	4.2e-05	0.000375283	yes	up	mRNA
HQ623_20115	maoP	macrodomain Ori organization protein MaoP	2.425	1.27779	1.9e-06	4.09e-05	yes	up	mRNA
HQ623_07515	marA	MDR efflux pump AcrAB transcriptional activator MarA	2.46	1.2986	0.00332499	0.0127116	yes	up	mRNA
HQ623_07520	marR	multiple antibiotic resistance transcriptional regulator MarR	5.422	2.43879	0.00108356	0.00499979	yes	up	mRNA
HQ623_07865	mcbR	colanic acid/biofilm transcriptional regulator McbR	2.472	1.30588	2.84e-07	1.13e-05	yes	up	mRNA
HQ623_01775	mdsC	multidrug efflux transporter outer membrane subunit MdsC	0.401	-1.31656	0.00896759	0.0284493	yes	down	mRNA
HQ623_10965	mdtC	multidrug efflux RND transporter permease subunit MdtC	0.468	-1.09593	4.79e-06	7.58e-05	yes	down	mRNA
HQ623_05975	mfd	transcription-repair coupling factor	2.015	1.01092	1.38e-06	3.24e-05	yes	up	mRNA
HQ623_11275	mglB	galactose/glucose ABC transporter substrate-binding protein MglB	3.13	1.64596	2.08e-06	4.42e-05	yes	up	mRNA
HQ623_12370	mgrA	L-glyceraldehyde 3-phosphate reductase	2.173	1.1198	1.99e-07	9.1e-06	yes	up	mRNA
HQ623_09175	mgrB	PhoP/PhoQ regulator MgrB	0.45	-1.15277	8.27e-05	0.000627283	yes	down	mRNA
HQ623_22900	mgtA	magnesium-translocating P-type ATPase	0.494	-1.01599	0.0153708	0.0436904	yes	down	mRNA
HQ623_07495	mgtS	protein MgtS	10.341	3.37037	1.97e-08	2.43e-06	yes	up	mRNA
HQ623_03375	miaB	tRNA (N6-isopentenyl adenosine(37)-C2)-methylthiotransferase MiaB	2.22	1.15069	1e-05	0.00012749	yes	up	mRNA
HQ623_20010	mioC	FMN-binding protein MioC	2.231	1.15797	7.42e-05	0.00057928	yes	up	mRNA
HQ623_17135	mlaC	phospholipid-binding protein MlaC	2.684	1.42441	3.86e-07	1.37e-05	yes	up	mRNA
HQ623_19850	mnmE	tRNA uridine-5-carboxymethylaminomethyl(34) synthesis GTPase MnmE	2.056	1.04006	1.8e-05	0.000194273	yes	up	mRNA
HQ623_04210	mntS	manganase accumulation protein MntS	0.422	-1.24579	6.1e-05	0.000499222	yes	down	mRNA
HQ623_04050	moaA	GTP 3'%2C8-cyclase MoaA	3.623	1.85703	1.68e-05	0.00018456	yes	up	mRNA
HQ623_04055	moaB	molybdenum cofactor biosynthesis protein B	2.339	1.2259	1.23e-05	0.000146628	yes	up	mRNA
HQ623_03945	modA	molybdate ABC transporter substrate-binding protein	0.133	-2.90599	3.16e-10	4.4e-07	yes	down	mRNA
HQ623_03950	modB	molybdate ABC transporter permease subunit	0.111	-3.17033	4.7e-07	1.57e-05	yes	down	mRNA
HQ623_03955	modC	molybdenum ABC transporter ATP-binding protein ModC	0.116	-3.11062	6.4e-10	5.95e-07	yes	down	mRNA
HQ623_09615	motA	flagellar motor stator protein MotA	0.491	-1.02612	0.00256148	0.0102496	yes	down	mRNA
HQ623_08335	mpaA	murein tripeptide amidase MpaA	2.125	1.0873	0.000158168	0.00104582	yes	up	mRNA
HQ623_00630	mraY	phospho-N-acetylmuramoyl-pentapeptide-transferase	0.226	-2.14788	3.35e-06	5.9e-05	yes	down	mRNA
HQ623_22665	msrA	peptide-methionine (S)-S-oxide reductase MsrA	2.036	1.02557	2.45e-06	4.78e-05	yes	up	mRNA
HQ623_06355	msrB	peptide-methionine (R)-S-oxide reductase MsrB	2.245	1.16663	0.00232843	0.00948735	yes	up	mRNA
HQ623_17470	msrP	protein-methionine-sulfoxide reductase catalytic subunit MsrP	2.954	1.56276	9.47e-07	2.49e-05	yes	up	mRNA
HQ623_19025	mtlA	PTS mannitol transporter subunit IICBA	2.657	1.40963	4.53e-08	3.94e-06	yes	up	mRNA
HQ623_01045	mtnN	5'-methylthioadenosine/S-adenosylhomocysteine nucleosidase	2.155	1.10788	6.94e-05	0.000547109	yes	up	mRNA
HQ623_00650	murC	UDP-N-acetylmuramate--L-alanine ligase	0.251	-1.99301	7.59e-09	1.37e-06	yes	down	mRNA
HQ623_00635	murD	UDP-N-acetylmuramoyl-L-alanine--D-glutamate ligase	0.231	-2.11563	3.79e-09	9.18e-07	yes	down	mRNA
HQ623_00620	murE	UDP-N-acetylmuramoyl-L-alanyl-D-glutamate--2%2C6-diaminopimelate ligase	0.365	-1.45412	1.03e-07	6.06e-06	yes	down	mRNA
HQ623_00625	murF	UDP-N-acetylmuramoyl-tripeptide--D-alanyl-D-alanine ligase	0.307	-1.70466	1.39e-07	7.31e-06	yes	down	mRNA
HQ623_00645	murG	undecaprenyldiphospho-muramoylpentapeptide beta-N-acetylglucosaminyltransferase	0.203	-2.29814	8.79e-10	6.13e-07	yes	down	mRNA
HQ623_19230	mutM	bifunctional DNA-formamidopyrimidine glycosylase/DNA-(apurinic or apyrimidinic site) lyase	0.461	-1.11793	2.09e-05	0.000215801	yes	down	mRNA
HQ623_06450	nadE	ammonia-dependent NAD(+) synthetase	2.227	1.15511	2.29e-06	4.68e-05	yes	up	mRNA
HQ623_03445	nagB	glucosamine-6-phosphate deaminase	3.282	1.71474	8.51e-08	5.21e-06	yes	up	mRNA
HQ623_03430	nagD	ribonucleotide monophosphatase NagD	2.067	1.04755	9.26e-06	0.000122082	yes	up	mRNA
HQ623_17280	nanA	N-acetylneuraminate lyase	2.163	1.11323	0.000158091	0.00104655	yes	up	mRNA
HQ623_07825	narI	respiratory nitrate reductase subunit gamma	0.437	-1.19407	3.04e-07	1.18e-05	yes	down	mRNA
HQ623_12745	narQ	nitrate/nitrite two-component system sensor histidine kinase NarQ	0.385	-1.37882	3.18e-07	1.21e-05	yes	down	mRNA
HQ623_07820	narW	nitrate reductase molybdenum cofactor assembly chaperone	0.469	-1.09178	2.11e-06	4.42e-05	yes	down	mRNA
HQ623_18145	nfuA	Fe-S biogenesis protein NfuA	2.149	1.10365	0.00149845	0.0065355	yes	up	mRNA
HQ623_17960	nirB	NADPH-nitrite reductase large subunit	0.342	-1.54923	5.92e-05	0.000488193	yes	down	mRNA
HQ623_22870	nrdG	anaerobic ribonucleoside-triphosphate reductase-activating protein	0.485	-1.04398	0.00478924	0.0169493	yes	down	mRNA
HQ623_14570	nrdH	glutaredoxin-like protein NrdH	2.389	1.25641	0.000386339	0.00218625	yes	up	mRNA
HQ623_22000	nrfA	ammonia-forming nitrite reductase cytochrome c552 subunit	0.349	-1.51859	0.000185836	0.00120029	yes	down	mRNA
HQ623_09500	nudB	dihydroneopterin triphosphate diphosphatase	0.439	-1.18866	0.00100455	0.00472919	yes	down	mRNA
HQ623_18060	nudE	ADP compounds hydrolase NudE	2.125	1.0878	5.84e-06	8.66e-05	yes	up	mRNA
HQ623_11945	nuoH	NADH-quinone oxidoreductase subunit NuoH	0.445	-1.16718	2.16e-06	4.47e-05	yes	down	mRNA
HQ623_11940	nuoI	NADH-quinone oxidoreductase subunit NuoI	0.489	-1.0334	1.24e-06	3.02e-05	yes	down	mRNA
HQ623_11935	nuoJ	NADH-quinone oxidoreductase subunit J	0.46	-1.12024	5.27e-07	1.71e-05	yes	down	mRNA
HQ623_11930	nuoK	NADH-quinone oxidoreductase subunit NuoK	0.418	-1.25968	0.000126159	0.000880116	yes	down	mRNA
HQ623_11925	nuoL	NADH-quinone oxidoreductase subunit L	0.38	-1.39665	1.19e-07	6.69e-06	yes	down	mRNA
HQ623_11920	nuoM	NADH-quinone oxidoreductase subunit M	0.348	-1.52337	5.48e-05	0.000461002	yes	down	mRNA
HQ623_11915	nuoN	NADH-quinone oxidoreductase subunit NuoN	0.3	-1.73855	1.06e-07	6.17e-06	yes	down	mRNA
HQ623_03715	odhB	2-oxoglutarate dehydrogenase complex dihydrolipoyllysine-residue succinyltransferase	0.402	-1.3153	1.78e-07	8.78e-06	yes	down	mRNA
HQ623_07785	ompD	porin OmpD	0.296	-1.75582	1.18e-07	6.69e-06	yes	down	mRNA
HQ623_08615	ompW	outer membrane protein OmpW	0.119	-3.06939	1.78e-09	8.28e-07	yes	down	mRNA
HQ623_04200	ompX	outer membrane protein OmpX	2.221	1.15116	8.97e-06	0.000118542	yes	up	mRNA
HQ623_08680	oppC	oligopeptide ABC transporter permease OppC	0.46	-1.11943	0.00240241	0.0097248	yes	down	mRNA
HQ623_08470	osmB	osmotically-inducible lipoprotein OsmB	2.826	1.49874	2.72e-07	1.1e-05	yes	up	mRNA
HQ623_23425	osmY	molecular chaperone OsmY	2.1	1.07048	0.000198949	0.00127611	yes	up	mRNA
HQ623_06125	pagC	virulence membrane protein PagC	0.387	-1.36842	2.71e-06	5.07e-05	yes	down	mRNA
HQ623_06120	pagD	virulence protein PagD	0.473	-1.08021	0.00156421	0.00680633	yes	down	mRNA
HQ623_01560	pagN	adhesin/invasin protein PagN	0.45	-1.15274	9.85e-06	0.000126203	yes	down	mRNA
HQ623_03165	pagP	lipid IV(A) palmitoyltransferase PagP	0.477	-1.06677	8.67e-05	0.000652482	yes	down	mRNA
HQ623_16435	parC	DNA topoisomerase IV subunit A	3.463	1.79186	4.32e-07	1.48e-05	yes	up	mRNA
HQ623_07915	patD	aminobutyraldehyde dehydrogenase	3.569	1.8356	6.01e-06	8.89e-05	yes	up	mRNA
HQ623_13015	pbpC	peptidoglycan glycosyltransferase PbpC	0.303	-1.72069	0.000138965	0.000945773	yes	down	mRNA
HQ623_01610	pepD	cytosol nonspecific dipeptidase	2.16	1.11093	1.08e-06	2.71e-05	yes	up	mRNA
HQ623_06530	pfkB	6-phosphofructokinase II	2.682	1.42331	6.28e-08	4.6e-06	yes	up	mRNA
HQ623_04715	pflB	formate C-acetyltransferase	2.353	1.23423	9.8e-07	2.54e-05	yes	up	mRNA
HQ623_21730	pgi	glucose-6-phosphate isomerase	2.122	1.08561	0.000198665	0.00127576	yes	up	mRNA
HQ623_15905	pgk	phosphoglycerate kinase	2.663	1.41287	1.24e-07	6.8e-06	yes	up	mRNA
HQ623_23090	pglX	BREX-1 system adenine-specific DNA-methyltransferase PglX	0.49	-1.03035	0.000200035	0.00127866	yes	down	mRNA
HQ623_02125	pgpA	phosphatidylglycerophosphatase A	0.391	-1.35519	0.00246662	0.00994138	yes	down	mRNA
HQ623_02160	phnU	2-aminoethylphosphonate ABC transporter permease subunit	0.449	-1.15453	0.00836573	0.0268764	yes	down	mRNA
HQ623_05515	phoH	phosphate starvation-inducible protein PhoH	2.194	1.13342	1.07e-05	0.000132732	yes	up	mRNA
HQ623_02015	phoR	phosphate regulon sensor histidine kinase PhoR	0.432	-1.21238	0.00192484	0.00807305	yes	down	mRNA
HQ623_05330	pipB	SPI-2 type III secretion system effector PipB	0.336	-1.57386	4.83e-05	0.00041769	yes	down	mRNA
HQ623_14440	pipB2	SPI-2 type III secretion system effector PipB2	0.441	-1.18048	4.81e-05	0.000417826	yes	down	mRNA
HQ623_11850	pmrD	signal transduction protein PmrD	0.493	-1.02096	7.26e-05	0.000570263	yes	down	mRNA
HQ623_22070	pmrR	LpxT activity modulator PmrR	0.388	-1.36595	0.00593532	0.0202345	yes	down	mRNA
HQ623_06005	potD	spermidine/putrescine ABC transporter substrate-binding protein PotD	0.476	-1.07168	9.58e-06	0.000124192	yes	down	mRNA
HQ623_04435	potF	spermidine/putrescine ABC transporter substrate-binding protein PotF	4.432	2.14795	4.69e-08	3.9e-06	yes	up	mRNA
HQ623_04440	potG	putrescine ABC transporter ATP-binding subunit PotG	2.313	1.20998	1.55e-05	0.000174215	yes	up	mRNA
HQ623_04535	poxB	ubiquinone-dependent pyruvate dehydrogenase	2.48	1.31046	1.59e-06	3.55e-05	yes	up	mRNA
HQ623_22695	ppa	inorganic diphosphatase	2.799	1.48507	5.26e-08	4.25e-06	yes	up	mRNA
HQ623_17950	ppiA	peptidylprolyl isomerase A	2.061	1.0432	5.39e-06	8.2e-05	yes	up	mRNA
HQ623_02705	ppiB	peptidylprolyl isomerase B	3.47	1.79486	2.02e-06	4.33e-05	yes	up	mRNA
HQ623_14915	prgH	type III secretion system inner membrane ring protein PrgH	0.324	-1.62406	2.32e-05	0.00023275	yes	down	mRNA
HQ623_14910	prgI	type III secretion system needle filament protein PrgI	0.255	-1.96876	0.000897559	0.0043055	yes	down	mRNA
HQ623_14905	prgJ	type III secretion system inner rod protein PrgJ	0.463	-1.10989	0.0148387	0.0426345	yes	down	mRNA
HQ623_14900	prgK	type III secretion system inner membrane ring lipoprotein PrgK	0.303	-1.72368	2.17e-05	0.000221066	yes	down	mRNA
HQ623_18555	prlC	oligopeptidase A	2.295	1.19827	2.11e-07	9.48e-06	yes	up	mRNA
HQ623_08850	prmC	peptide chain release factor N(5)-glutamine methyltransferase	0.435	-1.20179	0.000227868	0.00143034	yes	down	mRNA
HQ623_01865	prpB	methylisocitrate lyase	2.85	1.51091	1.34e-05	0.000158506	yes	up	mRNA
HQ623_01880	prpE	propionate--CoA ligase	0.257	-1.9604	2.1e-08	2.55e-06	yes	down	mRNA
HQ623_21755	psiE	phosphate-starvation-inducible protein PsiE	0.499	-1.00287	0.00443405	0.0159867	yes	down	mRNA
HQ623_08385	pspA	phage shock protein PspA	2.382	1.25197	1.94e-07	8.95e-06	yes	up	mRNA
HQ623_19910	pstA	phosphate ABC transporter permease PstA	0.465	-1.10454	0.00409576	0.0150097	yes	down	mRNA
HQ623_19915	pstC	phosphate ABC transporter permease PstC	0.478	-1.06393	0.00232982	0.00948605	yes	down	mRNA
HQ623_12025	pta	phosphate acetyltransferase	2.217	1.14847	3.3e-06	5.88e-05	yes	up	mRNA
HQ623_12675	pta	phosphate acetyltransferase	0.367	-1.44653	0.000306166	0.00180973	yes	down	mRNA
HQ623_12525	ptsJ	transcriptional regulator PtsJ	2.331	1.22078	0.0001013	0.000740032	yes	up	mRNA
HQ623_05505	putA	trifunctional transcriptional regulator/proline dehydrogenase/L-glutamate gamma-semialdehyde dehydrogenase	0.407	-1.29799	1.28e-06	3.07e-05	yes	down	mRNA
HQ623_15485	rarD	EamA family transporter RarD	0.407	-1.29535	0.0101127	0.0313855	yes	down	mRNA
HQ623_18515	rbbA	ribosome-associated ATPase/putative transporter RbbA	0.19	-2.39632	3.23e-06	5.78e-05	yes	down	mRNA
HQ623_11060	rcnB	Ni(II)/Co(II) efflux transporter accessory subunit RcnB	3.361	1.74903	2.82e-05	0.000270059	yes	up	mRNA
HQ623_15670	rcnR	Ni(II)/Co(II)-binding transcriptional repressor RcnR	3.964	1.98682	1.2e-05	0.000144012	yes	up	mRNA
HQ623_01230	rcsF	Rcs stress response system protein RcsF	2.438	1.28599	0.000198092	0.00127355	yes	up	mRNA
HQ623_15525	recB	exodeoxyribonuclease V subunit beta	0.449	-1.15402	1.63e-05	0.000181237	yes	down	mRNA
HQ623_13905	recN	DNA repair protein RecN	3.013	1.59097	9.27e-07	2.46e-05	yes	up	mRNA
HQ623_24165	repA	replication regulatory protein RepA	2.718	1.44279	2.38e-06	4.75e-05	yes	up	mRNA
HQ623_19180	rfaY	lipopolysaccharide core heptose(II) kinase RfaY	0.451	-1.15016	0.000361372	0.00207659	yes	down	mRNA
HQ623_10775	rfbG	CDP-glucose 4%2C6-dehydratase	0.484	-1.04674	7.33e-07	2.13e-05	yes	down	mRNA
HQ623_10735	rfbK	O-antigen biosynthesis phosphomannomutase RfbK	0.319	-1.64984	5.65e-08	4.43e-06	yes	down	mRNA
HQ623_10745	rfbN	O antigen biosynthesis rhamnosyltransferase RfbN	0.339	-1.5603	2.74e-07	1.1e-05	yes	down	mRNA
HQ623_10755	rfbV	abequosyltransferase RfbV	0.431	-1.21378	6.9e-07	2.07e-05	yes	down	mRNA
HQ623_16535	ribB	3%2C4-dihydroxy-2-butanone-4-phosphate synthase	3.479	1.79853	7.06e-07	2.08e-05	yes	up	mRNA
HQ623_00475	rluA	bifunctional tRNA pseudouridine(32) synthase/23S rRNA pseudouridine(746) synthase RluA	0.458	-1.12777	6.56e-05	0.000523755	yes	down	mRNA
HQ623_15875	rpiA	ribose-5-phosphate isomerase RpiA	2.566	1.35974	1.47e-07	7.66e-06	yes	up	mRNA
HQ623_06580	rplT	50S ribosomal protein L20	0.314	-1.66946	1.6e-06	3.55e-05	yes	down	mRNA
HQ623_06575	rpmI	50S ribosomal protein L35	0.419	-1.25354	5.76e-05	0.00047889	yes	down	mRNA
HQ623_02380	rpmJ	50S ribosomal protein L36	2.488	1.31514	0.0116261	0.0351432	yes	up	mRNA
HQ623_21385	rpoC	DNA-directed RNA polymerase subunit beta'	0.48	-1.05881	1.16e-06	2.88e-05	yes	down	mRNA
HQ623_17770	rpsS	30S ribosomal protein S19	0.455	-1.13685	5.84e-05	0.000483625	yes	down	mRNA
HQ623_00220	rpsT	30S ribosomal protein S20	2.378	1.24995	3.86e-06	6.52e-05	yes	up	mRNA
HQ623_21440	rsd	sigma D regulator	2.836	1.50399	6.71e-08	4.74e-06	yes	up	mRNA
HQ623_23400	rsmC	16S rRNA (guanine(1207)-N(2))-methyltransferase RsmC	2.099	1.06974	0.000169474	0.00110874	yes	up	mRNA
HQ623_07190	rsxD	electron transport complex subunit RsxD	0.343	-1.54266	0.00396091	0.0146019	yes	down	mRNA
HQ623_18180	rtcA	RNA 3'-terminal phosphate cyclase	0.44	-1.18398	0.00165556	0.00712595	yes	down	mRNA
HQ623_09110	sdaA	L-serine ammonia-lyase	2.106	1.07442	8.52e-07	2.33e-05	yes	up	mRNA
HQ623_03705	sdhB	succinate dehydrogenase iron-sulfur subunit SdhB	0.413	-1.2759	1.38e-07	7.31e-06	yes	down	mRNA
HQ623_02585	sfbB	virulence-associated ABC transporter ATP-binding protein SfbB	0.345	-1.53428	0.0140009	0.0408593	yes	down	mRNA
HQ623_14975	sicA	SycD/LcrH family type III secretion system chaperone SicA	0.494	-1.01789	0.00117473	0.00533218	yes	down	mRNA
HQ623_07940	sifB	SPI-2 type III secretion system effector SifB	0.435	-1.20074	3.34e-06	5.9e-05	yes	down	mRNA
HQ623_05340	sigE	type III secretion system chaperone SigE	0.305	-1.71155	2.75e-05	0.000265507	yes	down	mRNA
HQ623_14955	sipA	SPI-1 type III secretion system effector SipA	0.448	-1.1589	0.000100965	0.000739528	yes	down	mRNA
HQ623_14965	sipC	SPI-1 type III secretion system needle tip complex protein SipC	0.348	-1.52236	3.15e-06	5.66e-05	yes	down	mRNA
HQ623_14865	sitD	iron/manganese ABC transporter permease subunit SitD	0.471	-1.0862	0.00206309	0.00855629	yes	down	mRNA
HQ623_20900	sodA	superoxide dismutase [Mn]	5.296	2.40479	2.11e-06	4.42e-05	yes	up	mRNA
HQ623_07065	sodB	superoxide dismutase [Fe]	0.305	-1.71339	2.13e-08	2.47e-06	yes	down	mRNA
HQ623_10640	sopA	SPI-1 type III secretion system effector HECT-type E3 ubiquitin transferase SopA	0.498	-1.00659	0.000661289	0.0033601	yes	down	mRNA
HQ623_04710	sopD2	SPI-2 type III secretion system effector SopD2	0.285	-1.81269	2.25e-05	0.000227534	yes	down	mRNA
HQ623_09250	sopE2	SPI-1 type III secretion system guanine nucleotide exchange factor SopE2	0.399	-1.32627	0.000939237	0.00447462	yes	down	mRNA
HQ623_21950	soxR	redox-sensitive transcriptional activator SoxR	2.453	1.29438	0.00583747	0.0199253	yes	up	mRNA
HQ623_15020	spaK	SPI-1 type III secretion system chaperone SpaK	0.223	-2.16562	0.00428103	0.0155862	yes	down	mRNA
HQ623_15010	spaM	SPI-1 type III secretion system protein SpaM	0.323	-1.62933	0.0141143	0.0410398	yes	down	mRNA
HQ623_15000	spaO	SPI-1 type III secretion system protein SpaO	0.384	-1.38077	0.00299387	0.0116373	yes	down	mRNA
HQ623_14980	spaS	SPI-1 type III secretion system export apparatus protein SpaS	0.365	-1.45536	0.00950447	0.0297964	yes	down	mRNA
HQ623_15995	speA	biosynthetic arginine decarboxylase	2.093	1.06591	2.58e-06	4.94e-05	yes	up	mRNA
HQ623_15950	speB	agmatinase	3.342	1.74059	1.43e-08	2.09e-06	yes	up	mRNA
HQ623_07420	speG	spermidine N1-acetyltransferase	0.462	-1.11513	8.75e-07	2.37e-05	yes	down	mRNA
HQ623_06875	spiA	SPI-2 type III secretion system protein SpiA	0.27	-1.88669	6.12e-07	1.88e-05	yes	down	mRNA
HQ623_06870	spiC	SPI-2 type III secretion system protein SpiC	0.236	-2.08173	2.17e-05	0.000220963	yes	down	mRNA
HQ623_06440	spy	ATP-independent periplasmic protein-refolding chaperone	4.427	2.14625	1.39e-05	0.000162368	yes	up	mRNA
HQ623_14705	srlA	PTS glucitol/sorbitol transporter subunit IIC	0.135	-2.88986	0.00340522	0.0129738	yes	down	mRNA
HQ623_06880	ssaD	SctD family type III secretion system inner membrane ring subunit SsaD	0.216	-2.2125	1.06e-06	2.72e-05	yes	down	mRNA
HQ623_06885	ssaE	YscE family type III secretion system co-chaperone SsaE	0.35	-1.51663	5.56e-06	8.35e-05	yes	down	mRNA
HQ623_06935	ssaG	type III secretion system needle filament protein SsaG	0.235	-2.08836	6.69e-06	9.59e-05	yes	down	mRNA
HQ623_06945	ssaI	SctI family type III secretion system inner rod subunit SsaI	0.211	-2.246	7.75e-08	5.08e-06	yes	down	mRNA
HQ623_06950	ssaJ	SPI-2 type III secretion system apparatus lipoprotein SsaJ	0.169	-2.5666	1.84e-08	2.38e-06	yes	down	mRNA
HQ623_06960	ssaK	SPI-2 type III secretion system apparatus protein SsaK	0.157	-2.66928	8.2e-07	2.27e-05	yes	down	mRNA
HQ623_06965	ssaL	SPI-2 type III secretion system apparatus protein SsaL	0.148	-2.75787	2.69e-08	2.67e-06	yes	down	mRNA
HQ623_06970	ssaM	SPI-2 type III secretion system apparatus protein SsaM	0.146	-2.77818	2.07e-07	9.4e-06	yes	down	mRNA
HQ623_06980	ssaN	SctN family type III secretion system ATPase SsaN	0.16	-2.64573	1.28e-07	6.86e-06	yes	down	mRNA
HQ623_06985	ssaO	SPI-2 type III secretion system apparatus protein SsaO	0.13	-2.94865	6.7e-06	9.57e-05	yes	down	mRNA
HQ623_06990	ssaP	SPI-2 type III secretion system apparatus protein SsaP	0.151	-2.72384	6.78e-07	2.05e-05	yes	down	mRNA
HQ623_06995	ssaQ	SPI-2 type III secretion system cytoplasmic ring protein SsaQ	0.21	-2.25156	1.47e-06	3.33e-05	yes	down	mRNA
HQ623_07000	ssaR	SPI-2 type III secretion system export apparatus protein SsaR	0.294	-1.76571	1.83e-07	8.93e-06	yes	down	mRNA
HQ623_07005	ssas	SPI-2 type III secretion system apparatus protein SsaS	0.287	-1.80079	0.000761714	0.00378076	yes	down	mRNA
HQ623_07010	ssaT	SPI-2 type III secretion system apparatus protein SsaT	0.262	-1.93275	3.1e-05	0.000289015	yes	down	mRNA
HQ623_07015	ssaU	SPI-2 type III secretion system apparatus protein SsaU	0.318	-1.655	1.61e-05	0.000180162	yes	down	mRNA
HQ623_06975	ssaV	SPI-2 type III secretion system apparatus protein SsaV	0.168	-2.5725	1.26e-08	1.96e-06	yes	down	mRNA
HQ623_21900	ssb1	single-stranded DNA-binding protein SSB1	2.218	1.14928	3.41e-07	1.26e-05	yes	up	mRNA
HQ623_06900	sscA	SycD/LcrH family type III secretion system chaperone SscA	0.324	-1.62423	9.3e-06	0.000122316	yes	down	mRNA
HQ623_06920	sscB	SycD/LcrH family type III secretion system chaperone SscB	0.236	-2.08556	1.74e-05	0.000189758	yes	down	mRNA
HQ623_13025	sseA	3-mercaptopyruvate sulfurtransferase	2.863	1.51755	1.19e-07	6.65e-06	yes	up	mRNA
HQ623_06890	sseA	SPI-2 type III secretion system chaperone SseA	0.384	-1.3801	7.12e-06	9.9e-05	yes	down	mRNA
HQ623_06895	sseB	SPI-2 type III secretion system translocon protein SseB	0.382	-1.38937	8.22e-05	0.000626061	yes	down	mRNA
HQ623_06905	sseC	SPI-2 type III secretion system translocon protein SseC	0.365	-1.45561	0.00045075	0.00246321	yes	down	mRNA
HQ623_06910	sseD	SPI-2 type III secretion system translocon protein SseD	0.325	-1.62365	0.000131918	0.00091004	yes	down	mRNA
HQ623_06915	sseE	LcrR family type III secretion system chaperone SseE	0.261	-1.93554	4.91e-06	7.74e-05	yes	down	mRNA
HQ623_06925	sseF	type III secretion systems effector SseF	0.214	-2.22632	8.13e-07	2.27e-05	yes	down	mRNA
HQ623_06930	sseG	pathogenicity island 2 effector protein SseG	0.289	-1.79094	1.15e-05	0.000139504	yes	down	mRNA
HQ623_05145	sseI	SPI-2 type III secretion system effector SseI	0.353	-1.5042	0.000103803	0.000753379	yes	down	mRNA
HQ623_08085	sseJ	SPI-2 type III secretion system effector SseJ	0.449	-1.15383	0.00025114	0.00153661	yes	down	mRNA
HQ623_11765	sseL	SPI-2 type III secretion system effector deubiquitinase SseL	0.429	-1.21994	0.000364965	0.00209077	yes	down	mRNA
HQ623_11540	sspH2	SPI-2 type III secretion system effector E3 ubiquitin transferase SspH2	0.496	-1.01166	2.73e-05	0.000264135	yes	down	mRNA
HQ623_16700	sstT	serine/threonine transporter SstT	3.953	1.98313	2.58e-07	1.07e-05	yes	up	mRNA
HQ623_07840	steA	type III secretion system effector SteA	0.417	-1.26109	8.46e-07	2.32e-05	yes	down	mRNA
HQ623_08075	steB	type III secretion system effector SteB	3.501	1.80777	0.000286221	0.00171364	yes	up	mRNA
HQ623_08425	steC	SPI-2 type III secretion system effector kinase SteC	0.164	-2.61168	4.54e-06	7.27e-05	yes	down	mRNA
HQ623_21250	sthA	Si-specific NAD(P)(+) transhydrogenase	2.814	1.49256	1.25e-06	3e-05	yes	up	mRNA
HQ623_14540	stpA	DNA-binding protein StpA	2.531	1.33961	4.37e-06	7.06e-05	yes	up	mRNA
HQ623_03710	sucA	2-oxoglutarate dehydrogenase E1 component	0.399	-1.3273	2.76e-06	5.13e-05	yes	down	mRNA
HQ623_03720	sucC	ADP-forming succinate--CoA ligase subunit beta	0.371	-1.42974	0.000278812	0.00167648	yes	down	mRNA
HQ623_03725	sucD	succinate--CoA ligase subunit alpha	0.36	-1.47534	7.6e-08	5.11e-06	yes	down	mRNA
HQ623_13090	suhB	inositol-1-monophosphatase	2.615	1.38689	0.000143301	0.000968193	yes	up	mRNA
HQ623_23235	symE	endoribonuclease SymE	2.686	1.42568	0.0095791	0.0299966	yes	up	mRNA
HQ623_12710	tal	transaldolase	2.44	1.28678	0.000148176	0.000990326	yes	up	mRNA
HQ623_03480	tcuA	FAD-dependent tricarballylate dehydrogenase TcuA	2.425	1.27819	0.000305706	0.00181085	yes	up	mRNA
HQ623_16795	tdcB	bifunctional threonine ammonia-lyase/L-serine ammonia-lyase TdcB	2.24	1.16375	0.00398593	0.0146457	yes	up	mRNA
HQ623_02350	tesB	acyl-CoA thioesterase II	2.479	1.30993	2.44e-07	1.05e-05	yes	up	mRNA
HQ623_00535	thiP	thiamine/thiamine pyrophosphate ABC transporter permease ThiP	0.421	-1.24718	0.00702741	0.0232192	yes	down	mRNA
HQ623_00015	thrB	homoserine kinase	0.482	-1.05323	1.46e-06	3.33e-05	yes	down	mRNA
HQ623_03765	tolA	cell envelope integrity protein TolA	0.467	-1.09873	0.00353017	0.0133224	yes	down	mRNA
HQ623_19740	torA	trimethylamine-N-oxide reductase TorA	0.419	-1.2539	0.00164902	0.00710327	yes	down	mRNA
HQ623_19745	torC	pentaheme c-type cytochrome TorC	0.199	-2.32761	0.000427408	0.00236346	yes	down	mRNA
HQ623_19755	torT	TMAO reductase system periplasmic protein TorT	0.361	-1.47023	4.31e-05	0.00038276	yes	down	mRNA
HQ623_21030	tpiA	triose-phosphate isomerase	2.636	1.39834	3.38e-05	0.000310232	yes	up	mRNA
HQ623_23695	traN	type-F conjugative transfer system mating-pair stabilization protein TraN	0.488	-1.03535	0.00943676	0.0296508	yes	down	mRNA
HQ623_23630	traX	conjugal transfer pilus acetylase TraX	0.378	-1.4043	0.0170373	0.0471762	yes	down	mRNA
HQ623_23790	traY	conjugal transfer relaxosome protein TraY	0.379	-1.40113	0.00381666	0.0141733	yes	down	mRNA
HQ623_04645	trxB	thioredoxin-disulfide reductase	2.654	1.40823	3.83e-07	1.38e-05	yes	up	mRNA
HQ623_13660	trxC	thioredoxin TrxC	2.975	1.57277	1.83e-07	8.89e-06	yes	up	mRNA
HQ623_01425	tssL	type VI secretion system protein TssL	0.342	-1.54687	0.0050051	0.0176127	yes	down	mRNA
HQ623_06830	ttrB	tetrathionate reductase subunit TtrB	0.139	-2.84614	0.000183827	0.00119145	yes	down	mRNA
HQ623_06825	ttrC	tetrathionate reductase subunit TtrC	0.309	-1.69468	0.000388131	0.00219416	yes	down	mRNA
HQ623_06840	ttrR	two-component system response regulator TtrR	0.355	-1.49353	0.00176885	0.00751493	yes	down	mRNA
HQ623_09685	tyrP	tyrosine transporter TyrP	0.387	-1.36997	0.0024374	0.00983783	yes	down	mRNA
HQ623_21790	ubiC	chorismate lyase	2.739	1.45344	4.45e-05	0.000393642	yes	up	mRNA
HQ623_20465	udp	uridine phosphorylase	2.335	1.22324	3.64e-07	1.33e-05	yes	up	mRNA
HQ623_10720	ugd	UDP-glucose 6-dehydrogenase	0.372	-1.42543	7.49e-07	2.14e-05	yes	down	mRNA
HQ623_18370	ugpB	sn-glycerol-3-phosphate ABC transporter substrate-binding protein UgpB	3.483	1.80038	2.42e-06	4.75e-05	yes	up	mRNA
HQ623_19565	uhpB	signal transduction histidine-protein kinase/phosphatase UhpB	0.228	-2.1359	0.00561927	0.0193464	yes	down	mRNA
HQ623_12840	upp	uracil phosphoribosyltransferase	2.834	1.50298	1.89e-07	9.01e-06	yes	up	mRNA
HQ623_08190	uspF	universal stress protein UspF	0.481	-1.05452	0.000132064	0.000909921	yes	down	mRNA
HQ623_16240	uxuA	mannonate dehydratase	2.109	1.07653	4.22e-05	0.000375359	yes	up	mRNA
HQ623_15725	vapB	toxin-antitoxin system antitoxin VapB	2.127	1.08896	1.07e-06	2.7e-05	yes	up	mRNA
HQ623_10815	wcaM	colanic acid biosynthesis protein WcaM	0.274	-1.86841	0.0170135	0.0471338	yes	down	mRNA
HQ623_05485	wrbA	NAD(P)H:quinone oxidoreductase	2.093	1.06527	5.79e-06	8.63e-05	yes	up	mRNA
HQ623_10830	wzxC	colanic acid undecaprenyl disphosphate flippase WzxC	0.421	-1.24971	0.0161137	0.0452253	yes	down	mRNA
HQ623_20370	xerC	tyrosine recombinase XerC	0.467	-1.09698	3.65e-05	0.000332868	yes	down	mRNA
HQ623_03745	ybgE	cyd operon protein YbgE	0.153	-2.70885	2.2e-05	0.000223214	yes	down	mRNA
HQ623_04375	ybjG	undecaprenyl-diphosphate phosphatase	0.41	-1.28573	4.04e-07	1.42e-05	yes	down	mRNA
HQ623_05315	yccA	FtsH protease modulator YccA	2.278	1.18751	3.26e-06	5.82e-05	yes	up	mRNA
HQ623_08885	ychH	stress-induced protein YchH	0.35	-1.51286	4.08e-07	1.42e-05	yes	down	mRNA
HQ623_07780	yddG	aromatic amino acid efflux DMT transporter YddG	0.238	-2.07133	0.000144662	0.000975027	yes	down	mRNA
HQ623_07460	ydfZ	putative selenium delivery protein YdfZ	0.161	-2.63879	0.00324517	0.0124749	yes	down	mRNA
HQ623_11080	yehD	fimbrial protein YehD	0.076	-3.71458	0.000135109	0.000922917	yes	down	mRNA
HQ623_11380	yeiP	elongation factor P-like protein YeiP	2.029	1.02106	0.000347625	0.00200794	yes	up	mRNA
HQ623_11420	yejF	microcin C ABC transporter ATP-binding protein YejF	0.413	-1.27565	2.99e-05	0.00028144	yes	down	mRNA
HQ623_12030	yfcC	putative basic amino acid antiporter YfcC	0.425	-1.23532	0.00398324	0.0146455	yes	down	mRNA
HQ623_15795	ygfZ	tRNA-modifying protein YgfZ	2.26	1.17631	7.54e-07	2.14e-05	yes	up	mRNA
HQ623_16265	yghU	glutathione-dependent disulfide-bond oxidoreductase	2.881	1.52634	3.16e-07	1.21e-05	yes	up	mRNA
HQ623_16665	ygjG	putrescine aminotransferase	4.784	2.25832	5.19e-08	4.25e-06	yes	up	mRNA
HQ623_16920	yhbO	protein/nucleic acid deglycase	2.281	1.18959	2.64e-06	5e-05	yes	up	mRNA
HQ623_22055	yjdN	VOC family metalloprotein YjdN	2.68	1.42248	1.13e-07	6.48e-06	yes	up	mRNA
HQ623_23445	yjjW	YjjW family glycine radical enzyme activase	0.262	-1.93191	0.000449234	0.00245734	yes	down	mRNA
HQ623_15855	zapA	cell division protein ZapA	2.294	1.19785	9.88e-06	0.000126247	yes	up	mRNA
HQ623_06205	zinT	metal-binding protein ZinT	2.06	1.04276	1.1e-05	0.000135607	yes	up	mRNA
HQ623_18465	zntA	Zn(II)/Cd(II)/Pb(II) translocating P-type ATPase ZntA	2.499	1.32148	1.62e-05	0.000179704	yes	up	mRNA
HQ623_21475	zraP	zinc resistance sensor/chaperone ZraP	2.253	1.17215	3.54e-06	6.11e-05	yes	up	mRNA
HQ623_21830	zur	zinc uptake transcriptional repressor Zur	2.066	1.04711	0.0180672	0.0493902	yes	up	mRNA
sRNA0529			0.072	-3.7903	1.56e-08	2.23e-06	yes	down	sRNA
sRNA0228			0.244	-2.0335	2.15e-07	9.58e-06	yes	down	sRNA
sRNA0512			2.858	1.51524	6.7e-06	9.55e-05	yes	up	sRNA
sRNA0683			4.354	2.12222	1.89e-05	0.000202259	yes	up	sRNA
sRNA0345			3.535	1.82164	3.12e-05	0.000290809	yes	up	sRNA
sRNA0488			0.378	-1.40167	0.000130295	0.000902189	yes	down	sRNA
sRNA0163			2.446	1.29068	0.000317599	0.0018674	yes	up	sRNA
sRNA0429			0.476	-1.07104	0.000485936	0.00262717	yes	down	sRNA
sRNA0194			0.024	-5.36466	0.000564067	0.00294945	yes	down	sRNA
sRNA0274			0.263	-1.92731	0.000719607	0.00361359	yes	down	sRNA
sRNA0469			7.586	2.92335	0.0013756	0.00605178	yes	up	sRNA
sRNA0160			0.178	-2.48747	0.00162804	0.00702921	yes	down	sRNA
sRNA0248			0.043	-4.55166	0.00171384	0.00731466	yes	down	sRNA
sRNA0198			0.121	-3.04781	0.00174023	0.00741593	yes	down	sRNA
sRNA0289			6.906	2.78784	0.00239389	0.00971146	yes	up	sRNA
sRNA0265			0.032	-4.95237	0.00253843	0.010172	yes	down	sRNA
sRNA0371			0.406	-1.30028	0.00282376	0.0111313	yes	down	sRNA
sRNA0252			0.186	-2.42886	0.00289703	0.0113559	yes	down	sRNA
sRNA0551			2.786	1.4782	0.00290792	0.0113826	yes	up	sRNA
sRNA0508			0.481	-1.05512	0.00387869	0.0143558	yes	down	sRNA
sRNA0098			0.259	-1.95001	0.00529683	0.0184528	yes	down	sRNA
sRNA0080			0.465	-1.10434	0.00563709	0.0193838	yes	down	sRNA
sRNA0727			2.252	1.17144	0.00647641	0.0218124	yes	up	sRNA
sRNA0155			0.107	-3.22441	0.00733893	0.0241198	yes	down	sRNA
sRNA0468			4.589	2.19824	0.00941215	0.0295901	yes	up	sRNA
sRNA0729			0.079	-3.66315	0.00982672	0.0306172	yes	down	sRNA
sRNA0425			0.31	-1.68761	0.0103119	0.0319149	yes	down	sRNA
sRNA0202			0.209	-2.26085	0.0108738	0.0333574	yes	down	sRNA
sRNA0660			2.437	1.2852	0.0114812	0.0348373	yes	up	sRNA
sRNA0614			0.088	-3.49857	0.0122846	0.0368143	yes	down	sRNA
sRNA0479			0.136	-2.8818	0.0129053	0.0382628	yes	down	sRNA
sRNA0633			0.065	-3.93819	0.0129799	0.0384227	yes	down	sRNA
sRNA0286			0.153	-2.70891	0.0140092	0.040862	yes	down	sRNA
sRNA0736			0.276	-1.85777	0.0140959	0.0410076	yes	down	sRNA
sRNA0398			0.064	-3.97124	0.0142638	0.041345	yes	down	sRNA
sRNA0695			2.029	1.02111	0.0157128	0.0443685	yes	up	sRNA
sRNA0701			0.264	-1.92267	0.0163237	0.0457456	yes	down	sRNA
sRNA0350			0.078	-3.68466	0.0174099	0.047946	yes	down	sRNA
sRNA0525			0.101	-3.30572	0.0177551	0.0486803	yes	down	sRNA

## Sheet: Table S4
Table S4 Annotation of differential metabolites
ID	Metabolite	Metab ID	KEGG Compound ID	Library ID	M/Z	Mode	Adducts	Formula	Retention time	RSD	Fragmentation Score	Theoretical Fragmentation Score	Mass Error	CAS ID	KEGG Compound First Category	KEGG Compound Second Category	KEGG Pathway ID	KEGG Pathway Description	KEGG Pathway First Category	KEGG Pathway Second Category	HMDB Superclass	HMDB Class	HMDB Subclass	F-Non-O1	F-Non-O2	F-Non-O3	F-Non-O4	F-Non-O5	F-Non-O6	F-AOS1	F-AOS2	F-AOS3	F-AOS4	F-AOS5	F-AOS6	QC01	QC02	QC03
pos_105	3-Nitrophenol	metab_104	C14418	-	140.034	pos	M+H, M+Na, M+H-H2O	C6H5NO3	1.2797	0.0338605	71.3	-	-3.26344	-	-	-	map00627;map01120	Aminobenzoate degradation; Microbial metabolism in diverse environments	Metabolism;Metabolism	Xenobiotics biodegradation and metabolism;Global and overview maps	-	-	-	4.3702	4.216	4.0846	4.327	3.9914	3.9469	7.9278	7.9623	7.912	7.9138	7.8907	7.8954	7.4721	7.4507	7.4792
pos_129	Dihydrocoumarin	metab_127	C02274	HMDB0036626	166.086	pos	M+H, M+NH4, M+H-H2O	C9H8O2	2.6625	0.00834181	45.7	-	-2.55629	119-84-6	-	-	map00624;map01120	Polycyclic aromatic hydrocarbon degradation; Microbial metabolism in diverse environments	Metabolism;Metabolism	Xenobiotics biodegradation and metabolism;Global and overview maps	Phenylpropanoids and polyketides	3,4-dihydrocoumarins	Not Available	8.0318	8.0662	8.0352	8.0749	8.057	8.0453	6.156	6.1627	6.1773	6.123	6.1468	6.1296	7.9206	7.9237	7.9278
pos_244	(Z)-13-Octadecenoic acid	metab_242	-	HMDB0041480;HMDB0062218	300.288	pos	M+H-2H2O, M+H-H2O, M+NH4	C18H34O2	6.3524	0.0457205	-	50.2	-3.27059	13126-39-1	-	-	-	-	-	-	Lipids and lipid-like molecules	Fatty Acyls	Fatty acids and conjugates	5.1636	5.2174	5.2129	5.1519	5.2329	5.1184	7.2565	7.2947	7.3556	7.4692	7.2499	7.2257	6.8864	6.8686	6.9081
pos_285	L-2-Amino-5-hydroxypentanoic acid	metab_283	-	HMDB0031658	116.071	pos	M+H, M+ACN+Na, M+H-H2O	C5H11NO3	0.7248	0.00814343	-	43.2	-2.29277	-	-	-	-	-	-	-	Organic acids and derivatives	Carboxylic acids and derivatives	Amino acids, peptides, and analogues	7.0113	6.8803	6.9344	6.8866	6.9179	6.9129	6.2906	6.3017	5.769	6.3226	6.3619	6.5106	6.8652	6.8712	6.8714
pos_292	4-{7-[(6-carboxy-3,4,5-trihydroxyoxan-2-yl)oxy]-3-hydroxy-5-sulfino-3,4-dihydro-2H-1-benzopyran-2-yl}-2-methoxybenzen-1-olate	metab_290	-	HMDB0127801	551.084	pos	M+Na, M+K, M+NH4	C22H24O13S	0.7659	0.0093788	-	82.3	1.31909	-	-	-	-	-	-	-	Phenylpropanoids and polyketides	Flavonoids	Flavonoid glycosides	7.0095	7.0087	7.0073	7.0198	7.0098	7.0139	7.5886	7.5402	7.6365	7.5269	7.6741	7.6559	7.0244	7.0208	7.0163
pos_315	3-Furoic acid	metab_313	-	HMDB0000444	242.065	pos	M+ACN+H, 2M+NH4, M+H	C5H4O3	0.7522	0.0653475	72.7	-	-3.91007	488-93-7	-	-	-	-	-	-	Organoheterocyclic compounds	Furans	Furoic acid and derivatives	2.9062	2.8511	2.8496	3.1894	2.8522	3.5332	5.9503	5.9579	5.9888	6.0213	6.0234	6.0132	5.258	5.2168	5.2723
pos_552	6-(1-carboxypropoxy)-3,4,5-trihydroxyoxane-2-carboxylic acid	metab_550	-	HMDB0130135	319.04	pos	M+K, M+2Na-H	C10H16O9	2.792	0.0501928	-	42.8	-7.63932	-	-	-	-	-	-	-	Lipids and lipid-like molecules	Saccharolipids	Not Available	4.6707	5.1179	5.1798	5.121	4.9479	4.9833	5.5738	5.5638	5.5292	5.5173	5.513	5.54	5.1618	5.1938	5.1529
pos_1001	Cer(d16:1(4E)/20:0(2OH))	metab_999	-	LMSP02010084	582.543	pos	M+H-H2O, M+H	C36H71NO4	7.4917	0.0561691	84.1	-	-3.97478	-	-	-	-	-	-	-	-	-	-	4.994	4.9932	4.9917	5.0043	4.9943	4.9984	5.6565	5.6368	5.5904	5.5139	5.6	5.5516	4.9997	5.0449	5.0078
pos_1016	Cer(d14:1/22:0)	metab_1014	-	LMSP02010038	566.549	pos	M+H-H2O, M+H	C36H71NO3	7.9507	0.117027	44	-	-3.25891	-	-	-	-	-	-	-	-	-	-	5.7718	5.7709	5.7695	5.7821	5.772	5.7762	6.312	6.3307	6.3423	6.2874	6.3197	6.2755	5.854	5.8713	5.7729
pos_1150	Indolelactic acid	metab_1148	C02043	HMDB0000671	206.081	pos	M+H-H2O, M+H	C11H11NO3	4.9155	0.0750106	80.2	-	-1.91492	7417-65-4	-	-	-	-	-	-	Organoheterocyclic compounds	Indoles and derivatives	Indolyl carboxylic acids and derivatives	4.2471	4.1276	4.1133	4.1364	4.1419	4.0775	4.7093	4.6972	4.6061	4.7317	4.6386	4.6836	4.3699	4.3546	4.4162
pos_1199	Xanthylic acid	metab_1197	C00655	HMDB0001554	365.046	pos	M+H, M+Na	C10H13N4O9P	4.1838	0.0192461	-	48.1	-9.69195	523-98-8	-	-	map01100;map01065;map01110;map00230;map01060	Metabolic pathways; Biosynthesis of alkaloids derived from histidine and purine; Biosynthesis of secondary metabolites; Purine metabolism; Biosynthesis of plant secondary metabolites	Metabolism;Metabolism;Metabolism;Metabolism;Metabolism	Global and overview maps;Chemical structure transformation maps;Global and overview maps;Nucleotide metabolism;Chemical structure transformation maps	Nucleosides, nucleotides, and analogues	Purine nucleotides	Purine ribonucleotides	5.3709	5.3701	5.3686	5.3812	5.3711	5.3753	6.1175	6.0703	5.8564	5.4435	5.9891	5.9825	5.3766	5.3911	5.3769
pos_1485	Alanylclavam	metab_1483	C17360	-	201.086	pos	M+H, M+2Na-H	C8H12N2O4	1.7726	0.0208766	66.7	-	-3.43549	-	-	-	-	-	-	-	-	-	-	5.6831	5.68	5.6601	5.7794	5.6557	5.7128	6.4079	6.4639	6.4042	6.4855	6.3734	6.3889	5.9908	5.9767	5.9937
pos_1587	2-Ethylacrylic acid	metab_1585	-	HMDB0001862	101.06	pos	M+H-H2O, M+H	C5H8O2	0.7453	0.0150826	56.4	-	3.24012	3586-58-1	-	-	-	-	-	-	Lipids and lipid-like molecules	Fatty Acyls	Fatty acids and conjugates	5.894	6.1474	6.0608	6.1968	6.0792	6.1201	6.5447	6.5682	6.5555	6.5477	6.5464	6.5207	6.2878	6.2882	6.2766
pos_1693	THTC	metab_1691	C11074	-	150.058	pos	M+H, M+NH4	C5H8O2S	1.1359	0.00690232	74.3	-	-2.4454	-	-	-	-	-	-	-	-	-	-	7.5136	7.589	7.5422	7.4978	7.5267	7.5351	6.4414	6.462	6.31	6.4438	6.395	6.4488	7.3946	7.3898	7.3954
pos_1762	Spermine	metab_1760	C00750	HMDB0001256	203.222	pos	M+H	C10H26N4	0.5716	0.0274549	66.4	-	-3.25738	71-44-3	-	-	map01100;map04976;map00480;map00330;map00410	Metabolic pathways; Bile secretion; Glutathione metabolism; Arginine and proline metabolism; beta-Alanine metabolism	Metabolism;Organismal Systems;Metabolism;Metabolism;Metabolism	Global and overview maps;Digestive system;Metabolism of other amino acids;Amino acid metabolism;Metabolism of other amino acids	Organic nitrogen compounds	Organonitrogen compounds	Amines	5.3538	5.3742	5.3212	5.3395	5.448	5.2705	4.0535	3.9495	3.6534	3.493	3.3291	3.0321	5.1423	5.1215	5.1424
pos_1824	L-Carnitine	metab_1822	C00318	HMDB0000062	162.112	pos	M+H	C7H15NO3	0.6977	0.168986	63.3	-	-3.04145	541-15-1	-	-	map04976;map04714	Bile secretion; Thermogenesis	Organismal Systems;Organismal Systems	Digestive system;Environmental adaptation	Organic nitrogen compounds	Organonitrogen compounds	Quaternary ammonium salts	2.9849	2.9841	2.9827	2.9952	2.9852	2.9893	3.0055	3.5802	3.3922	4.9413	4.3457	4.2769	2.9906	3.1102	2.986
pos_1864	{4,11-dihydroxy-17-methoxy-10-oxo-2-oxatricyclo[13.2.2.1,]icosa-1(17),3,5,7(20),15,18-hexaen-8-yl}oxidanesulfonic acid	metab_1862	-	HMDB0133435	456.133	pos	M+NH4	C20H22O9S	0.7317	0.0787166	-	50.8	1.66608	-	-	-	-	-	-	-	Phenylpropanoids and polyketides	Diarylheptanoids	Cyclic diarylheptanoids	4.1894	4.218	4.0522	4.4812	3.9175	4.2117	6.4522	6.4153	6.4891	6.3935	6.5099	6.5477	5.9453	5.8828	5.893
pos_1879	Cis-4-Carboxymethylenebut-2-en-4-olide	metab_1877	C04431	HMDB0060459	141.018	pos	M+H	C6H4O4	0.7728	0.0395761	60.5	-	-3.16533	-	-	-	map00361;map01120	Chlorocyclohexane and chlorobenzene degradation; Microbial metabolism in diverse environments	Metabolism;Metabolism	Xenobiotics biodegradation and metabolism;Global and overview maps	Organoheterocyclic compounds	Dihydrofurans	Furanones	5.3458	5.3449	5.3435	5.3561	5.346	5.3502	5.99	5.9789	6.0476	6.0671	6.0888	6.0676	5.3806	5.3704	5.3469
pos_1880	L-Glutamate methylester	metab_1878	C05016	-	162.076	pos	M+H	C6H11NO4	0.7728	0.00738319	49	-	-3.12442	-	-	-	-	-	-	-	-	-	-	4.7965	4.7943	4.8165	4.9156	4.8281	4.8617	5.3703	5.4218	5.6667	5.277	5.4606	5.3781	5.0489	5.0444	5.0506
pos_1924	2-{3-[(6-carboxy-3,4,5-trihydroxyoxan-2-yl)oxy]-5-methoxyphenyl}-3-hydroxy-5-sulfino-3,4-dihydro-2H-1-benzopyran-7-olate	metab_1922	-	HMDB0127817	546.129	pos	M+NH4	C22H24O13S	0.9374	0.0729883	-	56.8	1.83912	-	-	-	-	-	-	-	Phenylpropanoids and polyketides	Flavonoids	Flavonoid glycosides	6.4444	6.4435	6.4421	6.4547	6.4446	6.4488	7.0015	6.9789	7.0578	6.9722	7.0464	7.0377	6.4892	6.5082	6.4455
pos_1954	3-Buten-1-amine	metab_1952	C12244	-	72.0812	pos	M+H	C4H9N	1.0334	0.0126023	83	-	5.35422	-	-	-	-	-	-	-	-	-	-	6.4966	6.5234	6.5011	6.4822	6.4909	6.5081	6.087	6.1062	5.9389	5.9911	6.0366	6.0675	6.3905	6.3998	6.4001
pos_2077	Serylthreonine	metab_2075	-	HMDB0029049	435.171	pos	2M+Na	C7H14N2O5	1.3277	0.0862742	-	54.4	2.11766	61043-85-4	-	-	-	-	-	-	Organic acids and derivatives	Carboxylic acids and derivatives	Amino acids, peptides, and analogues	5.3754	5.3951	5.3246	5.4169	5.3691	5.3195	4.6308	4.6623	4.7428	4.842	4.5976	4.7927	5.2003	5.271	5.2178
pos_2111	DOPA sulfate	metab_2109	-	HMDB0002028	242.011	pos	M+H-2H2O	C9H11NO7S	1.4098	0.0388935	-	52.4	-3.26	96253-55-3	-	-	-	-	-	-	Organic acids and derivatives	Carboxylic acids and derivatives	Amino acids, peptides, and analogues	5.2321	5.2312	5.2298	5.2424	5.2323	5.2365	5.6655	5.7032	5.798	5.9045	5.7119	5.6909	5.2378	5.2674	5.2673
pos_2143	Aspartyl-Tryptophan	metab_2141	-	HMDB0028764	320.126	pos	M+H	C15H17N3O5	1.5814	0.0182678	-	60.4	6.64605	-	-	-	-	-	-	-	Organic acids and derivatives	Carboxylic acids and derivatives	Amino acids, peptides, and analogues	5.0257	5.0792	5.0672	5.0847	5.0275	5.0746	4.4529	4.4617	4.3696	4.4036	4.2432	4.2575	4.9458	4.9573	4.9422
pos_2155	P-cresol	metab_2153	C01468	HMDB0001858	109.065	pos	M+H	C7H8O	1.6233	0.0702116	64.9	-	0.0586206	106-44-5	-	-	map01100;map01220;map00633;map01120;map00623;map04974	Metabolic pathways; Degradation of aromatic compounds; Nitrotoluene degradation; Microbial metabolism in diverse environments; Toluene degradation; Protein digestion and absorption	Metabolism;Metabolism;Metabolism;Metabolism;Metabolism;Organismal Systems	Global and overview maps;Global and overview maps;Xenobiotics biodegradation and metabolism;Global and overview maps;Xenobiotics biodegradation and metabolism;Digestive system	Benzenoids	Phenols	Cresols	4.4849	4.5291	4.561	4.6364	4.4546	4.5751	4.0079	3.9569	3.9545	3.9941	4.0198	3.9933	4.4805	4.4597	4.5192
pos_2196	Nigakihemiacetal B	metab_2194	C08771	HMDB0035922	432.236	pos	M+ACN+H	C22H30O6	1.9614	0.184208	-	50.9	-4.05636	76-77-7	-	-	-	-	-	-	Lipids and lipid-like molecules	Prenol lipids	Terpene lactones	4.8414	4.9519	5.0828	4.912	5.0716	4.9025	3.0894	3.6243	3.6516	3.6021	3.0828	3.0966	5.1637	5.0073	5.0685
pos_2305	3,4,5-trihydroxy-6-[(8-hydroxy-2-oxo-2H-chromen-7-yl)oxy]oxane-2-carboxylic acid	metab_2303	-	HMDB0130552	377.046	pos	M+Na	C15H14O10	2.3118	0.0855885	-	60.6	-6.28655	-	-	-	-	-	-	-	Phenylpropanoids and polyketides	Flavonoids	Flavonoid glycosides	4.535	4.5342	4.5327	4.5453	4.5353	4.5394	5.3309	5.3773	5.3137	5.3316	5.2061	5.2442	4.5899	4.6092	4.5361
pos_2433	Benzaldehyde	metab_2431	C00261	HMDB0006115	107.049	pos	M+H	C7H6O	2.6625	0.0084399	66.2	-	0.815766	100-52-7	-	-	map01100;map00627;map00623;map01120;map01220	Metabolic pathways; Aminobenzoate degradation; Toluene degradation; Microbial metabolism in diverse environments; Degradation of aromatic compounds	Metabolism;Metabolism;Metabolism;Metabolism;Metabolism	Global and overview maps;Xenobiotics biodegradation and metabolism;Xenobiotics biodegradation and metabolism;Global and overview maps;Global and overview maps	Benzenoids	Benzene and substituted derivatives	Benzoyl derivatives	5.8857	5.9127	5.8847	5.923	5.9047	5.9001	4.5079	4.4945	4.52	4.4917	4.5366	4.5145	5.772	5.7793	5.7751
pos_2483	Gamma-delta-Dioxovaleric acid	metab_2481	C02800	HMDB0013233	299.014	pos	2M+K	C5H6O4	2.744	0.0115395	-	45.2	-7.8796	-	-	-	map00860	Porphyrin and chlorophyll metabolism	Metabolism	Metabolism of cofactors and vitamins	Organic acids and derivatives	Keto acids and derivatives	Gamma-keto acids and derivatives	6.2424	6.2415	6.2401	6.2527	6.2426	6.2468	6.7094	6.6817	6.8695	7.0573	6.807	6.7644	6.248	6.2578	6.2509
pos_2597	3-(3,4-dihydroxyphenyl)-5,6,7-trihydroxy-3,4-dihydro-2H-1-benzopyran-4-one	metab_2595	-	HMDB0129344	327.046	pos	M+Na	C15H12O7	2.9155	0.0513021	-	51.7	-6.40374	-	-	-	-	-	-	-	Phenylpropanoids and polyketides	Isoflavonoids	Isoflavans	4.4634	4.4626	4.4612	4.4737	4.4637	4.4678	5.3398	5.3898	5.1532	4.4898	5.3136	5.2047	4.714	4.6694	4.6944
pos_2706	(4beta,5beta,6beta,14beta,15alpha,20S,22R)-5,6-Epoxy-4,14,15-trihydroxy-1-oxowitha-2,24-dienolide	metab_2704	-	HMDB0033199	528.3	pos	M+ACN+H	C28H38O7	3.1283	0.0723461	-	78	8.64443	222609-98-5	-	-	-	-	-	-	Lipids and lipid-like molecules	Steroids and steroid derivatives	Steroid lactones	5.8135	5.8806	5.8173	5.8772	5.8053	5.8306	4.494	4.4849	5.5174	4.1663	4.8934	4.3153	5.7117	5.6495	5.6923
pos_2811	Alpha-methylphenylalanine	metab_2808	-	HMDB0029223	180.101	pos	M+H	C10H13NO2	3.3342	0.042668	80	-	-3.53998	-	-	-	-	-	-	-	Phenylpropanoids and polyketides	Phenylpropanoic acids	Not Available	4.1861	4.3475	4.4076	4.2569	4.3273	4.36	5.5118	5.5251	5.6796	5.5263	5.5298	5.4754	5.0571	5.0605	5.0904
pos_2884	5-(3',4',5'-Trihydroxyphenyl)-gamma-valerolactone-O-methyl-O-sulphate	metab_2881	-	HMDB0060029	357.023	pos	M+Na	C12H14O9S	3.4786	0.0188577	-	42.4	-5.83351	-	-	-	-	-	-	-	Benzenoids	Phenols	Benzenediols	4.2271	5.6313	5.5288	5.3329	5.4174	5.4327	3.6874	3.6983	3.6912	4.2095	3.6809	3.6946	5.0597	5.0761	5.0685
pos_2991	Kainic acid	metab_2988	C12819	-	214.107	pos	M+H	C10H15NO4	3.7617	0.113266	61	-	-4.02211	-	-	-	-	-	-	-	-	-	-	2.6625	2.6617	2.9004	3.2357	2.6628	2.6669	4.9746	5.001	4.8417	4.8828	4.8541	4.8922	4.486	4.549	4.4537
pos_3020	Taurolithocholic acid 3-sulfate	metab_3017	C03642	HMDB0002580	627.273	pos	M+ACN+Na	C26H45NO8S2	3.8234	0.166036	-	45	-2.45134	15324-65-9	-	-	map04976	Bile secretion	Organismal Systems	Digestive system	Lipids and lipid-like molecules	Steroids and steroid derivatives	Bile acids, alcohols and derivatives	6.0854	6.1209	6.0505	6.0992	6.1134	6.0798	5.3805	5.3665	5.8535	5.0057	5.4985	5.3395	5.9879	6.1088	5.9899
pos_3059	Cycloalliin	metab_3056	-	HMDB0029417	200.037	pos	M+Na	C6H11NO3S	3.9277	0.191877	-	62.9	9.66891	455-41-4	-	-	-	-	-	-	Phenylpropanoids and polyketides	Flavonoids	Flavonoid glycosides	4.0792	3.936	4.0423	4.0917	3.9822	4.0164	5.8285	5.8196	5.7678	5.7789	5.8096	5.8192	5.3067	5.4175	5.2598
pos_3129	3,4-dihydroxy-5-(2,3,4,5-tetrahydroxybenzoyloxy)benzoic acid	metab_3126	-	HMDB0128310	376.992	pos	M+K	C14H10O10	4.1213	0.0847362	-	44.3	2.8691	-	-	-	-	-	-	-	Phenylpropanoids and polyketides	Depsides and depsidones	Not Available	4.4371	4.4363	4.4348	4.4474	4.4374	4.4415	5.0391	5.0032	5.2648	5.484	5.1037	5.0683	4.4428	4.5166	4.4818
pos_3240	{4-[(1E)-3-(2,4-dihydroxy-3,6-dioxocyclohexa-1,4-dien-1-yl)-3-oxoprop-1-en-1-yl]phenyl}oxidanesulfonic acid	metab_3237	-	HMDB0126629	388.995	pos	M+Na	C15H10O9S	4.5644	0.0252227	-	56	3.99275	-	-	-	-	-	-	-	Organic acids and derivatives	Organic sulfuric acids and derivatives	Arylsulfates	2.6904	5.5721	5.5311	5.2347	5.3138	5.312	2.711	2.9422	4.0701	4.178	3.2248	3.1057	4.7716	4.7858	4.7644
pos_3247	Capsianoside III	metab_3244	-	HMDB0031891	551.267	pos	M+2H	C50H84O26	4.585	0.132006	-	71.1	-4.48468	121961-81-7	-	-	-	-	-	-	Lipids and lipid-like molecules	Prenol lipids	Terpene glycosides	5.3938	5.3622	5.464	5.3923	5.4169	5.4519	4.9086	4.9505	5.0575	3.4501	4.6023	3.4515	5.3863	5.2715	5.3282
pos_3460	Trans-3,3',4',5,5',7-Hexahydroxyflavanone	metab_3457	-	HMDB0030835	365.025	pos	M+2Na-H	C15H12O8	5.5859	0.0661075	-	47.2	0.807026	27200-12-0	-	-	-	-	-	-	Phenylpropanoids and polyketides	Flavonoids	Biflavonoids and polyflavonoids	4.5283	4.5274	4.526	4.5386	4.5285	4.5327	5.149	5.2002	5.1341	5.2894	5.2184	5.2488	4.5575	4.5395	4.5952
pos_3467	P-Chlorobenzhydrol	metab_3464	C14672	-	219.056	pos	M+H	C13H11ClO	5.667	0.0273691	67.9	-	-4.3201	-	-	-	-	-	-	-	-	-	-	4.23	4.2043	4.1659	4.1895	4.0433	4.0566	4.9685	5.0207	4.9646	5.0097	4.937	4.9759	4.5648	4.5857	4.5656
pos_3495	{[3,5-dihydroxy-2-(4-hydroxyphenyl)-8-methyl-4-oxo-4H,8H-pyrano[2,3-f]chromen-8-yl]methoxy}sulfonic acid	metab_3491	-	HMDB0127414	493.021	pos	M+2Na-H	C20H16O10S	5.8801	0.0794561	-	55.9	6.9597	-	-	-	-	-	-	-	Phenylpropanoids and polyketides	Flavonoids	Pyranoflavonoids	4.9032	4.9023	4.9009	4.9135	4.9034	4.9076	5.4343	5.4735	5.7071	5.6149	5.4454	5.2964	4.971	4.9571	4.9043
pos_3562	3-p-Coumaroyl-1,5-quinolactone	metab_3558	-	HMDB0029292	365.061	pos	M+2Na-H	C16H16O7	6.2174	0.065565	-	46	0.865838	-	-	-	-	-	-	-	Phenylpropanoids and polyketides	Cinnamic acids and derivatives	Hydroxycinnamic acids and derivatives	4.9245	4.9237	4.9223	4.9348	4.9248	4.929	5.4828	5.5775	5.3723	5.192	5.3775	5.3846	4.9812	4.9446	4.9256
pos_3580	C16 Sphingosine	metab_3576	-	LMSP01040008	272.257	pos	M+H	C16H33NO2	6.2837	0.022433	42.9	-	-4.09422	-	-	-	-	-	-	-	-	-	-	3.9799	3.7215	3.9005	3.8423	4.2612	4.1013	5.7252	5.763	6.2108	6.0091	5.9975	5.9802	5.5223	5.5079	5.5266
pos_3583	(+)-Prosopinine	metab_3579	C10167	-	314.268	pos	M+H	C18H35NO3	6.2975	0.0723245	72.7	-	-4.44174	-	-	-	-	-	-	-	-	-	-	4.2364	3.8771	4.2328	3.7561	4.0733	3.8514	5.2879	5.2082	4.8746	5.4446	5.1375	5.227	4.8496	4.7934	4.8484
pos_3670	Cis-Hydroxy Perhexiline	metab_3666	-	HMDB0060644	311.304	pos	M+NH4	C19H35NO	6.5238	0.14055	-	64.6	-4.6131	-	-	-	-	-	-	-	Organic oxygen compounds	Organooxygen compounds	Alcohols and polyols	3.3515	3.3506	3.3492	3.3618	3.3517	3.3559	4.7479	4.8412	5.0644	4.7499	4.558	4.5375	3.4594	3.3627	3.3526
pos_4511	Cer(d18:0/17:0)	metab_4507	-	LMSP02020022	554.549	pos	M+H	C35H71NO3	8.1084	0.0211601	52.1	-	-3.18634	-	-	-	-	-	-	-	-	-	-	5.3477	5.3468	5.3454	5.358	5.3479	5.3521	5.8957	5.9512	5.828	5.8692	5.7397	5.7873	5.368	5.3589	5.3496
pos_4550	Cer(d15:1/20:0)	metab_4546	-	LMSP02010043	552.533	pos	M+H	C35H69NO3	7.8068	0.270181	53.6	-	-3.66148	-	-	-	-	-	-	-	-	-	-	4.8045	4.8037	4.8022	4.8148	4.8048	4.8089	5.4457	5.4728	5.4888	5.4499	5.4183	5.4359	4.8102	5.022	4.8543
pos_4557	Cer(d18:1/18:1(11Z))	metab_4553	-	HMDB0011774	564.533	pos	M+H	C36H69NO3	7.7587	0.205111	85.5	-	-3.62211	-	-	-	-	-	-	-	Lipids and lipid-like molecules	Sphingolipids	Ceramides	4.9479	4.9471	4.9457	4.9582	4.9482	4.9524	5.5933	5.6544	5.5538	5.5214	5.6421	5.6061	4.9536	5.1218	5.0032
pos_4573	MGDG(16:0/18:1)	metab_4569	-	-	779.561	pos	M+Na	C43H80O10	7.6424	0.206465	91.4	-	-3.92064	-	-	-	-	-	-	-	-	-	-	3.803	3.9219	4.2558	4.2626	3.8033	3.8074	5.6843	5.6128	5.566	5.7326	5.5699	5.5445	5.0267	5.1453	4.9756
pos_4618	PE(17:1(9Z)/14:0)	metab_4614	-	LMGP02010563	676.489	pos	M+H	C36H70NO8P	7.4094	0.0675559	40.3	-	-3.0434	-	-	-	-	-	-	-	-	-	-	5.5818	5.4955	5.6049	5.3961	5.5438	5.5277	4.356	4.1671	4.7812	4.4677	4.0794	4.4859	5.326	5.2861	5.2697
pos_4635	GPEtn(14:0/14:0)	metab_4631	-	HMDB0008821	636.458	pos	M+H	C33H66NO8P	7.2928	0.245519	99.7	-	-3.38052	-	-	-	-	-	-	-	Lipids and lipid-like molecules	Glycerophospholipids	Glycerophosphoethanolamines	5.3639	5.116	5.3202	4.9736	5.1207	5.1009	4.2881	4.4265	4.4635	4.0948	4.2991	4.244	4.8446	5.0245	4.8551
pos_4976	Heptadecanoyl Ethanolamide	metab_4972	-	-	314.304	pos	M+H	C19H39NO2	6.5444	0.0959976	51.1	-	-4.39227	-	-	-	-	-	-	-	-	-	-	4.2396	4.387	4.3642	4.4617	4.2473	4.4779	5.4102	5.4769	5.5918	5.3129	5.4401	5.4432	5.0698	5.1171	5.1535
pos_5038	Goshonoside F6	metab_5034	-	HMDB0038542	581.335	pos	M+H-2H2O	C31H52O12	6.4414	0.241411	-	88.1	4.51489	138614-60-5	-	-	-	-	-	-	Lipids and lipid-like molecules	Prenol lipids	Terpene glycosides	4.8229	4.822	4.8206	4.8332	4.8231	4.8273	5.5968	5.7516	5.1466	5.6863	5.5762	5.6971	4.8286	5.0239	5.0301
pos_5045	(S)-Menthone 8-thioacetate	metab_5041	-	HMDB0037386	246.151	pos	M+NH4	C12H20O2S	6.4345	0.134847	-	48	-3.20459	57129-12-1	-	-	-	-	-	-	Lipids and lipid-like molecules	Prenol lipids	Monoterpenoids	5.2065	3.9468	4.0927	4.2156	4.5975	4.8364	3.2278	3.2387	3.2357	3.2336	3.591	3.235	4.5285	4.4511	4.569
pos_5093	N-stearoyl valine	metab_5089	-	LMFA08020122	384.346	pos	M+H	C23H45NO3	6.3455	0.161711	52.5	-	-4.44256	-	-	-	-	-	-	-	-	-	-	2.8014	2.1147	2.8353	2.1258	2.613	2.1199	4.7107	4.7354	2.6479	5.7916	4.7281	4.7259	4.5523	4.4752	4.6169
pos_5108	Cassine	metab_5104	C10136	-	298.273	pos	M+H	C18H35NO2	6.3249	0.0566336	46.5	-	-4.02176	-	-	-	-	-	-	-	-	-	-	3.902	3.4177	3.7191	3.0051	3.4603	3.6753	5.3633	5.4245	5.8198	5.6756	5.5876	5.5792	5.1068	5.1073	5.149
pos_5116	6-hydroxysphingosine	metab_5112	-	LMSP01080003	316.283	pos	M+H	C18H37NO3	6.3043	0.040159	85.4	-	-4.02673	-	-	-	-	-	-	-	-	-	-	3.775	3.6105	3.7182	3.3424	3.7569	3.8085	5.3319	5.3921	5.6716	5.6508	5.5489	5.5624	5.077	5.0886	5.1111
pos_5191	Melleolide K	metab_5185	-	HMDB0035001	452.181	pos	M+NH4	C23H27ClO6	6.1247	0.148979	-	56.8	-5.86009	-	-	-	-	-	-	-	Lipids and lipid-like molecules	Prenol lipids	Sesquiterpenoids	4.6414	4.6713	4.5671	4.6282	4.6569	4.5943	5.1463	5.2584	5.1693	5.2629	5.2048	5.0706	4.9712	4.9813	4.8589
pos_5192	6-{[3,7-dihydroxy-2-(3-hydroxyphenyl)-8aH-chromen-5-yl]oxy}-3,4,5-trihydroxyoxane-2-carboxylic acid	metab_5186	-	HMDB0127944	413.086	pos	M+H-2H2O	C21H20O11	6.1247	0.238015	-	57	-1.94611	-	-	-	-	-	-	-	Organic oxygen compounds	Organooxygen compounds	Carbohydrates and carbohydrate conjugates	2.8513	4.5998	4.5292	4.4265	4.4491	4.4443	2.8719	2.8828	2.8756	2.8777	2.8654	2.8791	4.212	4.2231	4.0225
pos_5195	3-Indolepropionic acid	metab_5189	-	HMDB0002302	190.086	pos	M+H	C11H11NO2	6.1247	0.117242	82.5	-	-3.50449	-	-	-	-	-	-	-	Organoheterocyclic compounds	Indoles and derivatives	Indolyl carboxylic acids and derivatives	3.3586	3.8273	3.6361	3.7234	3.7027	3.5908	4.7473	4.7809	4.8793	4.6584	4.7829	4.6948	4.2921	4.3607	4.2636
pos_5210	(8alpha,10beta,11beta)-3-Hydroxy-4,15-dinor-1(5)-xanthen-12,8-olide	metab_5204	-	HMDB0037244	242.174	pos	M+NH4	C13H20O3	6.0657	0.0781247	-	76.2	-3.73899	342372-61-6	-	-	-	-	-	-	Organoheterocyclic compounds	Lactones	Gamma butyrolactones	4.2264	4.2045	4.1992	4.146	4.1938	4.2224	4.7396	4.7207	4.7933	4.7086	4.8047	4.7555	4.415	4.4555	4.3886
pos_5229	Niazimin A	metab_5223	-	HMDB0038630	348.146	pos	M+H-2H2O	C18H25NO8	5.9546	0.100085	-	44.2	6.02686	-	-	-	-	-	-	-	Organic oxygen compounds	Organooxygen compounds	Carbohydrates and carbohydrate conjugates	5.4767	4.1128	3.9824	3.6069	4.734	4.6125	2.9786	3.4645	2.9824	2.9844	2.9721	2.9858	4.5465	4.6095	4.5285
pos_5256	3,4,5-trihydroxy-6-[(2-oxo-2H-chromen-3-yl)oxy]oxane-2-carboxylic acid	metab_5250	-	HMDB0140953	377.028	pos	M+K	C15H14O9	5.8132	0.116586	-	52	3.38334	-	-	-	-	-	-	-	Phenylpropanoids and polyketides	Coumarins and derivatives	Coumarin glycosides	2.8947	4.4931	4.5311	4.2919	4.2008	4.3905	5.1714	5.2303	5.0195	4.9547	5.1059	5.1434	4.6576	4.7448	4.6618
pos_5290	N-Desmethyltolmetin	metab_5284	-	-	244.096	pos	M+H	C14H13NO3	5.6484	0.0474605	69.8	-	-4.05293	-	-	-	-	-	-	-	-	-	-	4.7799	4.7791	4.7776	4.7902	4.7802	4.7843	5.407	5.4149	5.4334	5.406	5.3938	5.4167	4.7984	4.8219	4.781
pos_5315	Triethyl phosphate	metab_5309	-	-	183.078	pos	M+H	C6H15O4P	5.5445	0.0346137	66.9	-	-2.76815	-	-	-	-	-	-	-	-	-	-	4.6665	4.6428	4.651	4.6834	4.6517	4.6975	5.1165	5.0823	5.129	5.0804	5.2747	5.1505	4.8869	4.8737	4.8568
pos_5372	N-(2-Phenylethyl)-acetamide	metab_5366	C06746	-	164.107	pos	M+H	C10H13NO	5.3214	0.0260082	70.7	-	-2.83808	-	-	-	-	-	-	-	-	-	-	3.7816	3.8961	3.8992	3.8782	3.8699	3.8854	5.1147	5.1264	5.1244	5.1138	5.1369	5.1264	4.5859	4.6008	4.6082
pos_5405	1-Ipomeanol	metab_5399	-	HMDB0030473	210.112	pos	M+ACN+H	C9H12O3	5.204	0.0753085	-	62.4	-4.77765	34435-70-6	-	-	-	-	-	-	Organoheterocyclic compounds	Heteroaromatic compounds	Not Available	3.9437	3.6712	3.8874	3.5935	3.6884	3.6673	5.6508	5.678	5.6462	5.6357	5.672	5.6533	5.0538	5.0536	4.9957
pos_5416	1alpha,3beta,22R-Trihydroxyergosta-5,24E-dien-26-oic acid 3-O-b-D-glucoside 26-O-[b-D-glucosyl-(1->4)-b-D-glucosyl-(1->2)-6-acetyl-b-D-glucosyl] ester	metab_5410	-	HMDB0040401	587.27	pos	M+H+Na	C54H86O26	5.1328	0.118517	-	60.1	2.82638	155520-07-3	-	-	-	-	-	-	Lipids and lipid-like molecules	Steroids and steroid derivatives	Steroidal glycosides	5.7108	5.7108	5.6625	5.7139	5.6749	5.6813	5.0846	5.1286	5.3498	5.1107	5.0912	5.0956	5.5955	5.5428	5.4926
pos_5425	Endomorphin-1	metab_5419	C15890	HMDB0005773	643.328	pos	M+CH3OH+H	C34H38N6O5	5.119	0.214824	-	48.9	6.89875	189388-22-5	-	-	map04080	Neuroactive ligand-receptor interaction	Environmental Information Processing	Signaling molecules and interaction	Organic acids and derivatives	Carboxylic acids and derivatives	Amino acids, peptides, and analogues	5.2702	5.2746	5.2913	5.3335	5.235	5.2521	4.6146	4.699	4.7929	4.9307	4.549	4.5302	5.1426	5.1034	4.9542
pos_5430	(2,6-dihydroxy-4-{4-hydroxy-7-methyl-11-oxo-2,8-dioxatricyclo[7.3.1.0,]trideca-1(12),3,5(13),6,9-pentaen-3-yl}phenoxy)dihydroxyoxo-lambda-sulfanylium	metab_5424	-	HMDB0124751	403.011	pos	M+H-H2O	C18H12O10S	5.1053	0.134281	-	52.5	-2.23147	-	-	-	-	-	-	-	-	-	-	0.7223	5.3412	5.3221	5.122	5.0613	5.1139	0.7391	0.748	0.7422	0.7438	0.7337	0.745	4.3355	4.445	4.3634
pos_5465	L-4-Hydroxy-3-methoxy-a-methylphenylalanine	metab_5459	-	-	226.107	pos	M+H	C11H15NO4	5.02	0.0946378	51.4	-	-3.881	-	-	-	-	-	-	-	-	-	-	2.7441	2.9292	0.2618	3.0311	2.6862	0.2649	4.7716	4.7727	4.8484	4.897	4.8146	4.8407	4.2485	4.1986	4.1678
pos_5483	Canavalioside	metab_5477	-	HMDB0036317	588.301	pos	M+ACN+H	C26H42O12	4.9712	0.0419685	-	69	-0.535254	316141-31-8	-	-	-	-	-	-	Lipids and lipid-like molecules	Prenol lipids	Terpene glycosides	6.3842	6.3082	6.3291	6.3407	6.3493	6.2992	5.9713	5.9949	6.0237	5.3925	5.7897	5.6223	6.172	6.1878	6.2082
pos_5558	Melledonol	metab_5552	-	HMDB0035884	891.373	pos	2M+Na	C23H30O8	4.7656	0.0097355	-	68.5	-4.78294	103847-14-9	-	-	-	-	-	-	Lipids and lipid-like molecules	Prenol lipids	Sesquiterpenoids	5.6605	5.6222	5.6158	5.6724	5.6756	5.6912	5.1195	5.1896	5.0105	5.0271	5.0227	4.9616	5.5388	5.5473	5.5428
pos_5656	S-Carboxymethyl-L-cysteine	metab_5650	C03727	HMDB0029415	162.021	pos	M+H-H2O	C5H9NO4S	4.5506	0.0157453	-	45.2	-2.51735	2387-59-9	-	-	-	-	-	-	Organic acids and derivatives	Carboxylic acids and derivatives	Amino acids, peptides, and analogues	3.6368	4.8314	4.7278	4.6439	4.6945	4.7165	2.9604	3.0356	3.622	3.7233	3.3444	2.9676	4.3755	4.3683	4.382
pos_5681	Musk ambrette	metab_5675	C19461	-	269.112	pos	M+H	C12H16N2O5	4.4881	0.0375353	63.6	-	-4.03826	-	-	-	-	-	-	-	-	-	-	4.4478	4.4469	4.4455	4.4581	4.448	4.4522	5.0095	5.0569	5.0272	5.0619	5.0206	5.057	4.4798	4.4741	4.4489
pos_5799	(2-Naphthalenyloxy)acetic acid	metab_5793	C18750	HMDB0032706	241.027	pos	M+K	C12H10O3	4.2319	0.0758364	-	63.6	3.7672	120-23-0	-	-	-	-	-	-	Benzenoids	Benzene and substituted derivatives	Phenoxyacetic acid derivatives	1.9711	1.9702	1.9688	1.9812	1.9713	1.9754	4.5931	4.5926	4.9442	5.0564	4.7111	4.6587	4.1884	4.2532	4.2135
pos_5828	DL-2-Aminooctanoic acid	metab_5822	-	HMDB0000991	160.133	pos	M+H	C8H17NO2	4.1694	0.0768251	81.7	-	-3.23813	644-90-6	-	-	-	-	-	-	Organic acids and derivatives	Carboxylic acids and derivatives	Amino acids, peptides, and analogues	3.6824	3.7117	3.7605	3.8423	3.7621	3.8709	4.6249	4.643	4.945	4.6538	4.6661	4.5634	4.2861	4.3076	4.3509
pos_5843	Pyrogallol-2-O-glucuronide	metab_5837	-	HMDB0060017	347.035	pos	M+2Na-H	C12H14O9	4.1419	0.0264839	-	73.2	0.883317	-	-	-	-	-	-	-	Organic oxygen compounds	Organooxygen compounds	Carbohydrates and carbohydrate conjugates	5.2794	5.2785	5.2771	5.2897	5.2796	5.2838	5.864	5.8597	5.8573	5.8966	5.8587	5.8565	5.285	5.302	5.3072
pos_5902	Suberylglycine	metab_5896	-	HMDB0000953	196.096	pos	M+H-2H2O	C10H17NO5	4.0451	0.0561686	-	57.1	-2.93686	60317-54-6	-	-	-	-	-	-	Organic acids and derivatives	Carboxylic acids and derivatives	Amino acids, peptides, and analogues	3.6952	2.9791	2.758	3.3553	3.2168	3.384	5.3843	5.3542	5.3565	5.3789	5.3812	5.3864	4.7958	4.8405	4.8027
pos_5929	2,3,4,6-tetrahydroxybenzaldehyde	metab_5923	-	HMDB0130402	214.994	pos	M+2Na-H	C7H6O5	4.0032	0.16743	-	41.3	5.09735	-	-	-	-	-	-	-	Benzenoids	Phenols	Benzenetriols and derivatives	3.9605	4.1169	4.0492	4.2014	4.0719	4.195	4.2951	4.3086	4.8641	5.312	4.807	4.6872	4.4273	4.5333	4.4003
pos_6008	Prenyl-L-cysteine	metab_6002	C06751	HMDB0012286	190.089	pos	M+H	C8H15NO2S	3.8927	0.128294	66	-	-2.41885	-	-	-	-	-	-	-	Organic acids and derivatives	Carboxylic acids and derivatives	Amino acids, peptides, and analogues	5.3559	3.5832	3.6214	3.4721	4.3319	4.2287	3.4261	3.6674	2.7228	2.7249	3.2258	3.6323	4.3547	4.455	4.3698
pos_6107	3-trans-p-Coumaroylrotundic acid	metab_6101	-	HMDB0040667	698.406	pos	M+ACN+Na	C39H54O7	3.7479	0.217715	-	47.1	5.61565	144624-03-3	-	-	-	-	-	-	Lipids and lipid-like molecules	Prenol lipids	Triterpenoids	5.9604	5.778	5.9142	5.6226	5.8533	5.8083	3.7974	3.8083	5.2781	3.8031	4.2638	3.8045	5.683	5.7969	5.6129
pos_6112	Coagulin R 3-glucoside	metab_6106	-	HMDB0033207	674.348	pos	M+ACN+H	C34H48O11	3.7411	0.110139	-	64.7	-8.57747	221695-66-5	-	-	-	-	-	-	Lipids and lipid-like molecules	Steroids and steroid derivatives	Steroid lactones	5.7924	5.7718	5.7345	5.7259	5.7689	5.7435	5.4243	5.3468	5.2508	4.9863	5.155	5.1268	5.6691	5.7351	5.6443
pos_6120	6-({1-[(2R)-3-[2-amino-3-methyl-4-(2-methyl-1,3-thiazol-4-yl)but-3-en-1-yl]-2-methyloxiran-2-yl]-10-carboxy-9-hydroxy-4,6,8,8-tetramethyl-7-oxodecan-5-yl}oxy)-3,4,5-trihydroxyoxane-2-carboxylic acid	metab_6114	-	HMDB0127542	718.361	pos	M+NH4	C33H52N2O12S	3.7342	0.114384	-	61.9	4.62525	-	-	-	-	-	-	-	Lipids and lipid-like molecules	Prenol lipids	Diterpenoids	6.002	5.9956	6.0094	6.0342	6.0326	6.0138	5.3084	5.3866	5.4494	5.3043	5.2966	5.3395	5.9079	5.9441	5.8443
pos_6546	6-(1-benzofuran-4-yloxy)-3,4,5-trihydroxyoxane-2-carboxylic acid	metab_6540	-	HMDB0129414	349.03	pos	M+K	C14H14O8	3.1898	0.0841449	-	49.3	-7.68008	-	-	-	-	-	-	-	Organic oxygen compounds	Organooxygen compounds	Carbohydrates and carbohydrate conjugates	5.3986	5.3977	5.3963	5.4088	5.3988	5.403	6.1349	6.1215	6.1015	6.1758	6.1604	6.2062	5.4042	5.4717	5.4169
pos_6652	Cyclic Melatonin	metab_6646	-	HMDB0060811	502.249	pos	2M+ACN+H	C13H14N2O2	3.0804	0.0725607	-	40.5	9.07625	-	-	-	-	-	-	-	Organoheterocyclic compounds	Indoles and derivatives	Pyrroloindoles	6.0905	6.1125	6.105	6.1571	6.0935	6.1138	5.5629	5.6376	5.8049	5.429	5.5123	5.4317	5.9839	5.9785	6.0345
pos_6674	Abiraterone sulfate	metab_6668	-	HMDB0060584	859.402	pos	2M+H	C24H31NO4S	3.0529	0.0282925	-	75.5	-0.0387282	-	-	-	-	-	-	-	Lipids and lipid-like molecules	Steroids and steroid derivatives	Sulfated steroids	6.208	6.1951	6.2064	6.2224	6.205	6.2077	5.7679	5.8327	5.6217	5.4297	5.5182	5.4991	6.0774	6.0529	6.0645
pos_6694	Isoleucylproline	metab_6688	-	HMDB0011174	229.154	pos	M+H	C11H20N2O3	3.0323	0.0284304	-	45.2	-3.44087	37462-92-3	-	-	-	-	-	-	Organic acids and derivatives	Carboxylic acids and derivatives	Amino acids, peptides, and analogues	6.0482	5.5033	5.607	5.3631	5.6795	5.5953	5.2132	5.2853	4.5805	5.1774	5.0434	5.063	5.5735	5.5939	5.596
pos_6805	Oleoside 11-methyl ester	metab_6799	-	HMDB0041550	422.164	pos	M+NH4	C17H24O11	2.9086	0.0806077	-	73.3	-4.62264	60539-23-3	-	-	-	-	-	-	Lipids and lipid-like molecules	Prenol lipids	Terpene glycosides	3.7419	4.0849	3.9333	3.4376	3.7907	3.5615	5.2944	4.8154	5.0612	6.2774	5.3248	5.3517	5.071	5.0575	5.0034
pos_6819	3-[3,5-dihydroxy-4-(sulfooxy)benzoyloxy]-2,4,5-trihydroxybenzoic acid	metab_6813	-	HMDB0128381	436.017	pos	M+NH4	C14H10O13S	2.8949	0.0496415	-	48.7	-1.52612	-	-	-	-	-	-	-	Phenylpropanoids and polyketides	Depsides and depsidones	Not Available	5.2947	5.2939	5.2924	5.305	5.295	5.2991	6.1121	6.1186	6.1263	6.0041	6.1031	6.0938	5.3004	5.3201	5.3434
pos_6949	5-Aminoimidazole ribonucleotide	metab_6942	C03373	HMDB0001235	340.029	pos	M+2Na-H	C8H14N3O7P	2.7715	0.0499329	-	46.6	4.56166	25635-88-5	-	-	map00730;map01100;map01110;map00230	Thiamine metabolism; Metabolic pathways; Biosynthesis of secondary metabolites; Purine metabolism	Metabolism;Metabolism;Metabolism;Metabolism	Metabolism of cofactors and vitamins;Global and overview maps;Global and overview maps;Nucleotide metabolism	Organic oxygen compounds	Organooxygen compounds	Carbohydrates and carbohydrate conjugates	5.0182	5.0173	5.0159	5.0285	5.0184	5.0226	5.6466	5.6037	5.7629	6.0167	5.7098	5.7068	5.0239	5.0533	5.0666
pos_6994	Trans-Zeatin-O-glucoside riboside	metab_6987	-	HMDB0032880	546.239	pos	M+CH3OH+H	C21H31N5O10	2.7372	0.0162565	-	64.1	-2.89677	62512-97-4	-	-	-	-	-	-	Nucleosides, nucleotides, and analogues	Purine nucleosides	Not Available	6.8763	6.8945	6.8917	6.9173	6.8757	6.8728	6.5209	6.5058	6.5276	5.8631	6.346	6.1941	6.7966	6.7841	6.7962
pos_7040	{2-[5,7-dihydroxy-2-(4-hydroxyphenyl)-4-oxo-4H-chromen-6-yl]-4,5-dihydroxy-6-(hydroxymethyl)oxan-3-yl}oxidanesulfonic acid	metab_7033	-	HMDB0127118	477.044	pos	M+H-2H2O	C21H20O13S	2.7166	0.211215	-	64.9	-9.60378	-	-	-	-	-	-	-	Phenylpropanoids and polyketides	Flavonoids	Flavonoid glycosides	4.6811	4.6802	4.6788	4.6914	4.6813	4.6855	5.8865	5.8749	5.8688	5.8652	5.8631	5.9045	4.6868	4.8534	4.7208
pos_7096	3,4,5-trihydroxy-6-{[3-hydroxy-2-(2-hydroxypropan-2-yl)-7-oxo-2H,3H,7H-furo[3,2-g]chromen-9-yl]oxy}oxane-2-carboxylic acid	metab_7089	-	HMDB0132924	472.143	pos	M+NH4	C20H22O12	2.6625	0.064267	-	53.5	-3.56144	-	-	-	-	-	-	-	Phenylpropanoids and polyketides	Coumarins and derivatives	Coumarin glycosides	4.73	4.7292	4.7278	4.7403	4.7303	4.7344	5.6789	5.5729	5.5145	5.7015	5.6021	5.6358	4.7424	4.7834	4.7311
pos_7158	LysoPE(0:0/14:1(9Z))	metab_7151	-	HMDB0011471	465.269	pos	M+ACN+H	C19H38NO7P	2.5801	0.0279777	-	50.9	-7.37784	-	-	-	-	-	-	-	Lipids and lipid-like molecules	Glycerophospholipids	Glycerophosphoethanolamines	5.5018	5.5624	5.5267	5.6129	5.5733	5.5336	4.7459	4.7722	4.7957	4.0592	4.5437	4.4221	5.3643	5.3447	5.3671
pos_7224	Tryptophyl-Glutamine	metab_7217	-	HMDB0029081	297.137	pos	M+H-2H2O	C16H20N4O4	2.4837	0.0238314	-	50.9	7.17415	-	-	-	-	-	-	-	Organic acids and derivatives	Carboxylic acids and derivatives	Amino acids, peptides, and analogues	5.4855	5.6153	5.4903	5.3875	5.5678	5.4172	6.0067	6.1112	5.9499	5.8402	5.9719	5.9791	5.7577	5.7728	5.7776
pos_7361	2,4-Dihydroxy-nitrophenol	metab_7354	-	HMDB0006200	156.029	pos	M+H	C6H5NO4	2.1527	0.0562907	71.1	-	-3.39393	-	-	-	-	-	-	-	Benzenoids	Phenols	Nitrophenols	5.5114	5.5106	5.5091	5.5217	5.5117	5.5158	6.0139	5.9596	6.1567	6.3727	6.0505	6.1	5.5171	5.5428	5.5661
pos_7380	ACETYL-L-CYSTEINE	metab_7373	-	-	164.037	pos	M+H	C5H9NO3S	2.1459	0.0383192	58.6	-	-3.01915	-	-	-	-	-	-	-	-	-	-	5.4832	4.8762	4.9809	5.085	4.8953	5.082	4.5529	4.5001	4.4069	3.9916	4.4761	4.4348	5.075	5.0423	5.0543
pos_7583	4-Hydroxybenzaldehyde	metab_7575	C00633	HMDB0011718	123.044	pos	M+H	C7H6O2	1.6164	0.0320283	88.9	-	-1.47588	123-08-0	-	-	map01100;map01120;map00627;map00623;map00363;map01061	Metabolic pathways; Microbial metabolism in diverse environments; Aminobenzoate degradation; Toluene degradation; Bisphenol degradation; Biosynthesis of phenylpropanoids	Metabolism;Metabolism;Metabolism;Metabolism;Metabolism;Metabolism	Global and overview maps;Global and overview maps;Xenobiotics biodegradation and metabolism;Xenobiotics biodegradation and metabolism;Xenobiotics biodegradation and metabolism;Chemical structure transformation maps	Organic oxygen compounds	Organooxygen compounds	Carbonyl compounds	6.3246	6.3248	6.3749	6.436	6.3575	6.3923	4.5431	4.5237	4.543	4.6085	4.5432	4.5461	6.2431	6.26	6.2708
pos_7598	N-Acetylcarbocysteine	metab_7590	-	-	222.042	pos	M+H	C7H11NO5S	1.5745	0.0310013	46.6	-	-2.94117	-	-	-	-	-	-	-	-	-	-	4.2708	4.27	4.2686	4.2811	4.2711	4.2752	4.5582	4.6213	4.9022	5.2094	4.8031	4.6981	4.2765	4.3012	4.28
pos_7647	SULBACTAM	metab_7639	C07770	-	234.042	pos	M+H	C8H11NO5S	1.3755	0.265142	53.7	-	-3.89905	-	-	-	-	-	-	-	-	-	-	3.1987	3.1978	3.1964	3.2089	3.1989	3.2031	5.0112	4.9974	4.9848	5.1628	5.0388	5.0402	4.2153	4.4468	4.328
pos_7655	Trans-S-(1-Propenyl)-L-cysteine	metab_7647	-	HMDB0029440	162.058	pos	M+H	C6H11NO2S	1.3688	0.0211585	42.3	-	-3.34461	-	-	-	-	-	-	-	Organic acids and derivatives	Carboxylic acids and derivatives	Amino acids, peptides, and analogues	5.173	5.0851	5.1235	5.4084	5.2528	5.3426	3.3734	3.3123	3.5827	3.5702	3.4208	3.136	4.9756	4.9907	4.9924
pos_7698	Hydroxyprolyl-Hydroxyproline	metab_7690	-	HMDB0028864	245.112	pos	M+H	C10H16N2O5	1.3002	0.0129986	40.7	-	-3.40661	-	-	-	-	-	-	-	Organic acids and derivatives	Carboxylic acids and derivatives	Amino acids, peptides, and analogues	5.4998	5.2975	5.327	5.2292	5.3285	5.2819	4.2237	4.4609	4.3947	4.4179	4.4099	4.4443	5.1517	5.1582	5.1469
pos_7758	Molybdopterin precursor Z	metab_7750	-	HMDB0011683	346.051	pos	M+H	C10H12N5O7P	1.1905	0.0237116	-	46.6	-9.99919	-	-	-	-	-	-	-	Organoheterocyclic compounds	Pteridines and derivatives	Pterins and derivatives	5.0058	5.0049	5.0035	5.0161	5.006	5.0102	5.5358	5.5757	5.5713	5.5048	5.4767	5.483	5.0114	5.0308	5.0155
pos_7785	3,4,5-trihydroxy-6-{[2-oxo-3-(2,3,4,5-tetrahydroxyphenyl)propanoyl]oxy}oxane-2-carboxylic acid	metab_7777	-	HMDB0125350	446.089	pos	M+ACN+H	C15H16O13	1.129	0.134197	-	59.4	-9.82083	-	-	-	-	-	-	-	Organic oxygen compounds	Organooxygen compounds	Carbohydrates and carbohydrate conjugates	5.3061	5.3744	5.3719	5.3899	5.3493	5.293	3.477	4.1174	3.9609	3.434	3.4217	3.9813	5.0613	5.1578	5.1733
pos_7859	Glucosylgalactosyl hydroxylysine	metab_7850	-	HMDB0000585	487.213	pos	M+H	C18H34N2O13	1.0402	0.104951	-	61.1	-1.46056	32448-35-4	-	-	-	-	-	-	Lipids and lipid-like molecules	Fatty Acyls	Fatty acyl glycosides	5.2346	5.2673	5.2861	5.3304	5.282	5.3339	4.7395	4.6193	4.8682	4.858	4.7887	4.7715	5.2769	5.3083	5.217
pos_8012	Edetate	metab_8003	C00284	HMDB0015109	293.097	pos	M+H	C10H16N2O8	0.7522	0.0339758	45.6	-	-3.88581	-	-	-	-	-	-	-	Organic acids and derivatives	Carboxylic acids and derivatives	Tetracarboxylic acids and derivatives	5.0537	5.1982	5.1154	5.1689	5.2038	5.1651	5.8223	5.7602	5.8317	5.7653	5.8702	5.868	5.6399	5.6112	5.6201
pos_8082	Homoglutamine	metab_8073	-	-	161.092	pos	M+H	C6H12N2O3	0.7248	0.0017816	59	-	-3.08366	-	-	-	-	-	-	-	-	-	-	4.9039	4.8022	4.869	4.8763	4.8075	4.8322	5.438	5.4219	5.4807	5.5752	5.5354	5.5358	5.1188	5.1176	5.119
pos_8101	2-(1-Aziridinyl)ethanol	metab_8092	C19332	-	88.076	pos	M+H	C4H9NO	0.7113	0.0832743	44.9	-	3.01664	-	-	-	-	-	-	-	-	-	-	4.1864	4.1648	4.1997	4.0453	4.0022	4.06	4.8193	4.7978	4.9127	4.683	4.7712	4.7297	4.5688	4.546	4.4969
pos_8138	L-Glutamine	metab_8129	C00064	HMDB0003423;HMDB0000641	147.076	pos	M+H	C5H10N2O3	0.6909	0.062061	89	-	-3.1729	56-85-9	Peptides	Amino acids	map01100;map00630;map00220;map00230;map01120;map04964;map00471;map02010;map00910;map04978;map01230;map00240;map04974;map00250;map02020;map00970;map04727;map05230;map04724;map01060	Metabolic pathways; Glyoxylate and dicarboxylate metabolism; Arginine biosynthesis; Purine metabolism; Microbial metabolism in diverse environments; Proximal tubule bicarbonate reclamation; D-Glutamine and D-glutamate metabolism; ABC transporters; Nitrogen metabolism; Mineral absorption; Biosynthesis of amino acids; Pyrimidine metabolism; Protein digestion and absorption; Alanine, aspartate and g…	Metabolism;Metabolism;Metabolism;Metabolism;Metabolism;Organismal Systems;Metabolism;Environmental Information Processing;Metabolism;Organismal Systems;Metabolism;Metabolism;Organismal Systems;Metabolism;Environmental Information Processing;Genetic Information Processing;Organismal Systems;Human Diseases;Organismal Systems;Metabolism	Global and overview maps;Carbohydrate metabolism;Amino acid metabolism;Nucleotide metabolism;Global and overview maps;Excretory system;Metabolism of other amino acids;Membrane transport;Energy metabolism;Digestive system;Global and overview maps;Nucleotide metabolism;Digestive system;Amino acid metabolism;Signal transduction;Translation;Nervous system;Cancer: overview;Nervous system;Chemical stru…	Organic acids and derivatives	Carboxylic acids and derivatives	Amino acids, peptides, and analogues	5.0102	5.0234	5.0078	5.0528	4.9728	5.0276	4.0751	4.2832	4.0426	4.3006	4.2524	4.311	4.9366	4.9904	4.9613
pos_8160	L-Arginine	metab_8151	C00062	HMDB0000517;HMDB0062762	139.097	pos	M+H-2H2O	C6H14N4O2	0.6703	0.00895083	-	47.4	-2.2712	74-79-3	Peptides	Amino acids	map01100;map00220;map00997;map05014;map05146;map00472;map02010;map00330;map00331;map01230;map01110;map04974;map00970;map00261;map05142;map05230;map01064;map04150;map01060	Metabolic pathways; Arginine biosynthesis; Biosynthesis of various secondary metabolites - part 3; Amyotrophic lateral sclerosis (ALS); Amoebiasis; D-Arginine and D-ornithine metabolism; ABC transporters; Arginine and proline metabolism; Clavulanic acid biosynthesis; Biosynthesis of amino acids; Biosynthesis of secondary metabolites; Protein digestion and absorption; Aminoacyl-tRNA biosynthesis; …	Metabolism;Metabolism;Metabolism;Human Diseases;Human Diseases;Metabolism;Environmental Information Processing;Metabolism;Metabolism;Metabolism;Metabolism;Organismal Systems;Genetic Information Processing;Metabolism;Human Diseases;Human Diseases;Metabolism;Environmental Information Processing;Metabolism	Global and overview maps;Amino acid metabolism;Biosynthesis of other secondary metabolites;Neurodegenerative disease;Infectious disease: parasitic;Metabolism of other amino acids;Membrane transport;Amino acid metabolism;Biosynthesis of other secondary metabolites;Global and overview maps;Global and overview maps;Digestive system;Translation;Biosynthesis of other secondary metabolites;Infectious d…	Organic acids and derivatives	Carboxylic acids and derivatives	Amino acids, peptides, and analogues	5.8301	5.9	5.8299	5.9166	5.8424	5.8882	5.241	5.2389	5.3257	5.3639	5.2807	5.2823	5.7013	5.7071	5.6997
pos_8229	Phosphocholine	metab_8220	C00588	HMDB0001565	184.073	pos	M+H	C5H14NO4P	0.6363	0.0706611	83.5	-	-3.19127	-	-	-	map01100;map00564;map05231	Metabolic pathways; Glycerophospholipid metabolism; Choline metabolism in cancer	Metabolism;Metabolism;Human Diseases	Global and overview maps;Lipid metabolism;Cancer: overview	Organic nitrogen compounds	Organonitrogen compounds	Quaternary ammonium salts	5.0485	5.0613	5.0443	5.1106	5.0261	5.088	4.3386	4.4353	4.5064	4.2969	4.4013	4.3722	5.0166	4.9617	5.0155
pos_110	2-Hydroxycinnamic acid	metab_8388	C05838;C01772	HMDB0002641;HMDB0041592;HMDB0134028	182.081	pos	M+H-H2O, M+H, M+NH4	C9H8O3	1.403	0.0557175	72.5	-	-2.54245	614-60-8	-	-	map01110;map01100;map00940;map01120;map00360	Biosynthesis of secondary metabolites; Metabolic pathways; Phenylpropanoid biosynthesis; Microbial metabolism in diverse environments; Phenylalanine metabolism	Metabolism;Metabolism;Metabolism;Metabolism;Metabolism	Global and overview maps;Global and overview maps;Biosynthesis of other secondary metabolites;Global and overview maps;Amino acid metabolism	Phenylpropanoids and polyketides	Cinnamic acids and derivatives	Hydroxycinnamic acids and derivatives	7.4855	7.5062	7.4962	7.5256	7.5033	7.5134	5.6907	5.7366	5.6963	5.7153	5.671	5.6927	7.3298	7.3085	7.3567
pos_5185	Chondroitin	metab_8390	C00401	HMDB0000632;HMDB0000629	380.119	pos	M+H	C14H21NO11	6.1453	0.143152	-	67.7	-0.563968	9007-27-6	-	-	map01100;map00532	Metabolic pathways; Glycosaminoglycan biosynthesis - chondroitin sulfate / dermatan sulfate	Metabolism;Metabolism	Global and overview maps;Glycan biosynthesis and metabolism	Organic oxygen compounds	Organooxygen compounds	Carbohydrates and carbohydrate conjugates	5.0984	4.352	4.1955	3.6696	4.8708	4.6876	3.6799	3.6908	3.6836	3.6857	3.6733	3.6871	4.2984	4.3738	4.2523
neg_3	A-L-threo-4-Hex-4-enopyranuronosyl-D-galacturonic acid	metab_8396	-	HMDB0039720	351.057	neg	M+Na-2H, 2M-H, M-H, M-H2O-H, M+FA-H	C12H16O12	1.0274	0.0239131	-	76.6	1.20333	-	-	-	-	-	-	-	Organic oxygen compounds	Organooxygen compounds	Carbohydrates and carbohydrate conjugates	3.5122	2.7212	2.5564	2.5378	2.9832	2.6326	8.2432	8.2013	8.2548	8.2624	8.2672	8.2596	7.928	7.9286	7.9102
neg_73	{[3-hydroxy-1-({4-methoxy-7-oxo-7H-furo[3,2-g]chromen-9-yl}oxy)-3-methylbutan-2-yl]oxy}sulfonic acid	metab_8466	-	HMDB0130149	449.025	neg	M-H2O-H, M-H, M+Cl	C17H18O10S	1.0484	0.0488251	-	55.8	7.00365	-	-	-	-	-	-	-	Phenylpropanoids and polyketides	Coumarins and derivatives	Furanocoumarins	4.7703	4.8742	4.8741	4.8319	4.8955	4.8607	6.9965	6.8876	6.9525	6.9874	7.0003	7.0129	6.5537	6.534	6.5113
neg_84	3-Hydroxypicolinic acid	metab_8477	C18620	HMDB0013188	138.019	neg	M-H, M+Cl, 2M-H	C6H5NO3	1.2916	0.0362873	77.2	-	-4.32519	874-24-8	-	-	-	-	-	-	Organoheterocyclic compounds	Pyridines and derivatives	Pyridinecarboxylic acids and derivatives	4.6636	4.5981	4.5979	4.5772	4.5087	4.5315	7.6423	7.6777	7.662	7.6377	7.6489	7.637	7.402	7.3708	7.3831
neg_149	Galactosylglycerol	metab_8542	C05401	HMDB0006790	253.094	neg	M-H, M+FA-H, M+Cl	C9H18O8	6.3362	0.063221	-	41.2	2.70137	-	-	-	map00561;map00052	Glycerolipid metabolism; Galactose metabolism	Metabolism;Metabolism	Lipid metabolism;Carbohydrate metabolism	Lipids and lipid-like molecules	Glycerolipids	Glycosylglycerols	4.0778	4.8094	4.7628	4.9983	4.9163	4.9633	5.521	5.6427	5.8299	5.6412	5.7849	5.7523	5.388	5.4097	5.3548
neg_349	Gamma-Glutamyl-beta-cyanoalanine	metab_8742	C05711	HMDB0060478	242.078	neg	M-H, M+Cl	C9H13N3O5	1.0554	0.0510318	-	66.5	0.701906	-	-	-	map00460	Cyanoamino acid metabolism	Metabolism	Metabolism of other amino acids	Organic acids and derivatives	Carboxylic acids and derivatives	Amino acids, peptides, and analogues	6.151	6.1764	6.1843	6.1823	6.1758	6.1938	5.576	5.5645	5.5009	5.584	5.5213	5.5237	5.9071	5.8818	5.8631
neg_424	N-Acetyldjenkolic acid	metab_8817	-	HMDB0029421	295.043	neg	M-H, M+Na-2H	C9H16N2O5S2	1.8057	0.0263574	-	43	0.905796	-	-	-	-	-	-	-	Organic acids and derivatives	Carboxylic acids and derivatives	Amino acids, peptides, and analogues	6.34	5.8232	5.8786	5.8983	6.1233	6.0267	4.335	4.3339	3.9928	4.2505	4.0967	4.2047	5.6275	5.6435	5.6498
neg_676	Butyl oleate sulfate	metab_9069	-	HMDB0037511	433.264	neg	M-H, M+FA-H	C22H42O6S	7.4419	0.0329314	-	43.8	1.59928	38621-44-2	-	-	-	-	-	-	Lipids and lipid-like molecules	Fatty Acyls	Fatty acid esters	2.9864	3.1475	2.9951	2.9994	3.0731	2.9992	6.6289	6.8384	6.5574	6.7581	6.6957	6.7142	6.3222	6.3074	6.336
neg_850	N-[(3a,5b,7a,12a)-3,12-dihydroxy-24-oxo-7-(sulfooxy)cholan-24-yl]-Glycine	metab_9243	-	HMDB0002640	544.264	neg	M-H, M+Na-2H	C26H43NO9S	3.3302	0.045558	-	65.9	9.18928	71977-73-6	-	-	-	-	-	-	Lipids and lipid-like molecules	Steroids and steroid derivatives	Bile acids, alcohols and derivatives	7.1072	7.1295	7.1231	7.1294	7.1202	7.1218	6.2841	6.3051	6.7143	4.6312	6.2627	5.87	6.9478	6.919	6.9574
neg_860	Pantetheine	metab_9253	C00831	HMDB0003426	277.123	neg	M-H, M+Cl	C11H22N2O4S	3.3722	0.218507	-	49.2	1.48637	496-65-1	-	-	map01110;map00770;map00332	Biosynthesis of secondary metabolites; Pantothenate and CoA biosynthesis; Carbapenem biosynthesis	Metabolism;Metabolism;Metabolism	Global and overview maps;Metabolism of cofactors and vitamins;Biosynthesis of other secondary metabolites	Organic acids and derivatives	Carboxylic acids and derivatives	Amino acids, peptides, and analogues	5.4195	3.6823	4.1716	4.1394	3.9769	4.2499	2.9685	2.9785	2.9766	2.9822	2.9597	2.9625	4.2746	4.1915	4.0813
neg_1071	Byssochlamic acid	metab_9464	C09312	HMDB0034262	353.101	neg	M+Na-2H, M+K-2H	C18H20O6	4.3505	0.116768	-	61.3	1.60495	743-51-1	-	-	-	-	-	-	Phenylpropanoids and polyketides	Coumarins and derivatives	Pyranocoumarins	1.0839	1.0902	1.0918	1.0958	1.0952	1.0957	4.9513	4.8982	4.9539	4.9519	5.0265	4.9831	3.9166	3.9745	3.8742
neg_1217	Glutamylhistidine	metab_9607	-	HMDB0028821	265.095	neg	M-H2O-H, M+FA-H	C11H16N4O5	0.7329	0.016893	-	72.4	1.02716	21435-29-0	-	-	-	-	-	-	Organic acids and derivatives	Carboxylic acids and derivatives	Amino acids, peptides, and analogues	6.3191	6.3406	6.3542	6.2999	6.3226	6.3225	5.5428	5.5601	5.4607	5.419	5.4457	5.4718	5.9531	5.9568	5.9426
neg_1587	Glutaminylalanine	metab_9975	-	HMDB0028790	216.099	neg	M-H	C8H15N3O4	0.6979	0.0464269	-	46.8	-0.0815426	16874-70-7	-	-	-	-	-	-	Organic acids and derivatives	Carboxylic acids and derivatives	Amino acids, peptides, and analogues	5.1688	5.1583	5.1536	5.1676	5.1885	5.1053	3.884	3.7508	3.7055	3.8344	3.6347	3.6949	4.8176	4.858	4.8385
neg_1616	Gamma-D-Glutamylglycine	metab_10004	-	-	203.067	neg	M-H	C7H12N2O5	0.7189	0.0128692	67.9	-	-0.688022	-	-	-	-	-	-	-	-	-	-	5.3835	5.3874	5.3767	5.3839	5.3919	5.3696	4.4063	4.3122	4.22	4.1178	4.1212	4.2195	5.0841	5.0779	5.073
neg_1636	Erythrono-1,4-lactone	metab_10024	-	HMDB0000349	163.024	neg	M+FA-H	C4H6O4	0.7259	0.0427612	-	40.9	-3.8521	17675-99-9	-	-	-	-	-	-	Organoheterocyclic compounds	Lactones	Gamma butyrolactones	4.7834	4.7702	4.8229	4.7697	4.8362	4.7552	5.9473	5.9367	6.0243	6.0983	6.0167	5.9831	5.7059	5.7341	5.6996
neg_2253	Withaperuvin H	metab_10639	-	HMDB0034061	559.238	neg	M-H2O-H	C30H42O9S	2.1814	0.0205808	-	55.9	1.47795	-	-	-	-	-	-	-	Lipids and lipid-like molecules	Steroids and steroid derivatives	Steroid lactones	5.6174	5.6513	5.6478	5.6979	5.6704	5.6528	4.6708	4.851	5.0903	4.2512	4.4262	4.2044	5.4054	5.4206	5.4213
neg_2310	2-Ethyl-1-hexanol sulfate	metab_10696	-	HMDB0033373	419.179	neg	2M-H	C8H18O4S	2.3758	0.0560599	-	52.7	3.0489	126-92-1	-	-	-	-	-	-	Organic acids and derivatives	Organic sulfuric acids and derivatives	Sulfuric acid esters	5.5363	5.51	5.4936	5.5338	5.5444	5.51	4.9613	5.055	5.0028	4.7794	4.8946	4.8724	5.3118	5.3512	5.3574
neg_2323	DL-o-Tyrosine	metab_10709	-	HMDB0006050	180.066	neg	M-H	C9H11NO3	2.4248	0.0415571	81.4	-	-1.57096	-	-	-	-	-	-	-	Organic acids and derivatives	Carboxylic acids and derivatives	Amino acids, peptides, and analogues	5.3823	5.4214	5.4038	5.5145	5.4522	5.4661	4.0498	4.1497	4.2236	4.4033	4.2577	4.1906	5.1979	5.2002	5.2299
neg_2344	2-{2,6-dihydroxy-4-[6-hydroxy-7-(4-hydroxy-3-methylbut-2-en-1-yl)-1-benzofuran-2-yl]phenyl}-6-(2,4-dihydroxyphenyl)-4-methylcyclohex-3-ene-1-carboxylic acid	metab_10730	-	HMDB0126153	553.191	neg	M-H2O-H	C33H32O9	2.471	0.0227033	-	42.6	8.13679	-	-	-	-	-	-	-	Phenylpropanoids and polyketides	2-arylbenzofuran flavonoids	Not Available	5.6824	5.685	5.6441	5.6295	5.7044	5.6692	5.1058	5.1654	5.078	5.0831	5.0495	5.0888	5.4884	5.4714	5.4888
neg_2426	15beta-hydroxycyproterone acetate	metab_10812	-	HMDB0060708	477.167	neg	M+FA-H	C24H29ClO5	2.6195	0.0557529	-	52.1	-3.74291	-	-	-	-	-	-	-	Lipids and lipid-like molecules	Steroids and steroid derivatives	Pregnane steroids	5.7792	5.8377	5.7964	5.9084	5.862	5.8669	4.641	4.5438	4.8262	3.3304	4.2623	3.4851	5.577	5.5869	5.5403
neg_2532	Indoleacetyl glutamine	metab_10918	-	HMDB0013240	348.123	neg	M+FA-H	C15H17N3O4	2.7183	0.0506655	-	70.6	8.68875	6899-04-03	-	-	-	-	-	-	Organic acids and derivatives	Carboxylic acids and derivatives	Amino acids, peptides, and analogues	5.3524	5.2574	5.2577	5.2573	5.2724	5.2502	4.6796	4.7017	4.6698	4.6207	4.6514	4.6719	5.1365	5.1028	5.0958
neg_2832	Cinncassiol D2 glucoside	metab_11218	-	HMDB0034679	529.264	neg	M-H	C26H42O11	3.0075	0.0471988	-	69.5	-3.27605	-	-	-	-	-	-	-	Lipids and lipid-like molecules	Prenol lipids	Terpene glycosides	5.9427	5.9507	5.9333	5.9509	5.9611	5.9357	5.2782	5.3395	5.4282	4.9146	5.1939	5.1121	5.7741	5.7609	5.8009
neg_2860	Corchorosol A	metab_11246	-	HMDB0041137	571.273	neg	M+Cl	C29H44O9	3.0355	0.00375556	-	61.6	9.6674	23838-13-3	-	-	-	-	-	-	Lipids and lipid-like molecules	Steroids and steroid derivatives	Steroid lactones	6.0406	6.0437	6.0469	6.0513	6.0661	6.0545	5.388	5.4484	5.642	5.1239	5.2802	5.0754	5.9	5.897	5.8997
neg_3002	Nomilinic acid 17-glucoside	metab_11388	-	HMDB0037892	693.278	neg	M-H2O-H	C34H48O16	3.1831	0.00298295	-	44	2.34005	113301-65-8	-	-	-	-	-	-	Lipids and lipid-like molecules	Saccharolipids	Not Available	6.0766	6.1051	6.0883	6.0769	6.0997	6.0882	4.6768	4.3058	5.0418	4.3702	4.4566	4.4959	5.8298	5.8324	5.831
neg_3175	6-{[(1R,16S)-5,7-dihydroxy-8,8,10,12,16-pentamethyl-3-[1-(2-methyl-1,3-thiazol-4-yl)prop-1-en-2-yl]-9-oxo-17-oxa-4-azabicyclo[14.1.0]heptadec-4-en-11-yl]oxy}-3,4,5-trihydroxyoxane-2-carboxylic acid	metab_11561	-	HMDB0127536	663.301	neg	M-H2O-H	C33H50N2O11S	3.3862	0.0502887	-	90.3	7.69536	-	-	-	-	-	-	-	Organic oxygen compounds	Organooxygen compounds	Carbohydrates and carbohydrate conjugates	6.4485	6.4621	6.4834	6.4848	6.4727	6.4823	5.7504	5.7932	5.8981	5.7823	5.7784	5.7629	6.3282	6.2879	6.324
neg_3283	Glycochenodeoxycholic acid 3-glucuronide	metab_11669	C03033	HMDB0002579;LMST05010048	670.343	neg	M+FA-H	C32H51NO11	3.5198	0.0674469	-	53.2	-2.35126	79254-98-1	-	-	map01100;map00040;map04976	Metabolic pathways; Pentose and glucuronate interconversions; Bile secretion	Metabolism;Metabolism;Organismal Systems	Global and overview maps;Carbohydrate metabolism;Digestive system	Lipids and lipid-like molecules	Steroids and steroid derivatives	Steroidal glycosides	6.2073	6.1839	6.2289	6.1991	6.1872	6.2072	4.6441	4.6386	4.7748	4.7875	4.5826	4.7925	5.9957	5.956	6.014
neg_3309	12-Oxo-c-LTB3	metab_11695	-	HMDB0060154	640.296	neg	M-H	C30H47N3O10S	3.5549	0.0827039	-	70.7	8.60805	-	-	-	-	-	-	-	Lipids and lipid-like molecules	Fatty Acyls	Eicosanoids	5.9901	5.9895	6.0165	5.9953	5.976	6.0069	5.1746	5.1296	5.6023	5.0008	5.2512	5.1365	5.8257	5.7915	5.8633
neg_3379	3,4-Dihydroxyphenylpropanoate	metab_11765	C10447	-	181.05	neg	M-H	C9H10O4	3.6395	0.0436816	59.8	-	-1.53785	-	-	-	map00350	Tyrosine metabolism	Metabolism	Amino acid metabolism	-	-	-	3.2335	2.6766	3.4549	3.1041	3.274	3.4379	5.1639	5.1833	5.4151	5.6146	5.3088	5.2639	4.9055	4.8692	4.8981
neg_3395	6-({10-[(2R)-3-[2-amino-3-methyl-4-(2-methyl-1,3-thiazol-4-yl)but-3-en-1-yl]-2-methyloxiran-2-yl]-1-carboxy-6-hydroxy-3,3,5,7-tetramethyl-4-oxodecan-2-yl}oxy)-3,4,5-trihydroxyoxane-2-carboxylic acid	metab_11781	-	HMDB0127543	745.32	neg	M+FA-H	C33H52N2O12S	3.6535	0.0486892	-	71.2	-2.6047	-	-	-	-	-	-	-	Lipids and lipid-like molecules	Fatty Acyls	Fatty acyl glycosides	6.2463	6.2501	6.2304	6.2629	6.2181	6.2433	5.7327	5.7565	5.2749	4.7379	5.47	5.5741	6.0878	6.068	6.1102
neg_3656	S-(11-hydroxy-9-deoxy-delta12-PGD2)-glutathione	metab_12042	-	HMDB0013055	626.317	neg	M-H2O-H	C30H51N3O10S	3.9986	0.0318316	-	72.6	7.80187	-	-	-	-	-	-	-	Organic acids and derivatives	Carboxylic acids and derivatives	Amino acids, peptides, and analogues	6.4454	6.363	6.4105	6.3922	6.4265	6.3875	5.7403	5.7498	5.9989	5.4033	5.704	5.5625	6.2121	6.2261	6.2398
neg_3750	Hordatine B	metab_12136	C08308	HMDB0030459	601.286	neg	M+Na-2H	C29H40N8O5	4.1532	0.0250585	-	82.9	-2.10837	10502-21-3	-	-	-	-	-	-	Phenylpropanoids and polyketides	2-arylbenzofuran flavonoids	Not Available	5.2277	5.2531	5.2321	5.3088	5.3094	5.2386	4.6041	4.7547	4.6084	4.2812	4.5418	4.5297	5.0338	5.0228	5.0121
neg_3858	4-hydroxy-7-methyl-5H-furo[2,3-g]isochromen-5-one	metab_12244	-	HMDB0138947	237.016	neg	M+Na-2H	C12H8O4	4.3289	0.0281738	-	52.1	-2.57774	-	-	-	-	-	-	-	Phenylpropanoids and polyketides	Isocoumarins and derivatives	Not Available	2.6901	2.6463	2.8334	3.0213	2.8664	2.9669	5.4959	5.5243	5.6324	5.6914	5.5135	5.5065	5.1274	5.1347	5.1512
neg_3861	DHAP(18:0e)	metab_12247	-	-	443.252	neg	M+Na-2H	C21H43O6P	4.3289	0.0145247	-	60.8	-5.30677	-	-	-	-	-	-	-	-	-	-	5.5539	5.5503	5.5396	5.5709	5.5621	5.5603	5.0465	5.0655	5.0418	4.3014	4.8688	4.6914	5.392	5.4022	5.4036
neg_4043	6-[2-(2H-1,3-benzodioxol-5-yl)ethyl]-3-hydroxy-4-methoxy-5,6-dihydro-2H-pyran-2-one	metab_12428	-	HMDB0131690	337.09	neg	M+FA-H	C15H16O6	4.6065	0.103225	-	52	-8.80771	-	-	-	-	-	-	-	Phenylpropanoids and polyketides	Kavalactones	Not Available	5.1471	3.0547	3.6019	3.4678	4.7634	4.5284	2.7099	2.7364	2.5146	2.5202	2.4977	2.5005	4.4301	4.4473	4.3603
neg_4204	5-Hydroxysulfamethoxazole	metab_12589	-	HMDB0060529	305.994	neg	M+K-2H	C10H11N3O4S	4.8979	0.139365	-	42.5	-6.42904	-	-	-	-	-	-	-	Benzenoids	Benzene and substituted derivatives	Benzenesulfonamides	3.9912	3.998	3.9998	4.0042	4.0035	4.004	4.7312	4.8954	4.8205	5.0811	4.7606	4.7531	4.0533	4.0371	3.9367
neg_5018	(9S,10S)-9,10-dihydroxyoctadecanoate	metab_13403	C15988	HMDB0059633	315.254	neg	M-H	C18H36O4	6.5962	0.0299105	-	48.1	1.02597	-	-	-	-	-	-	-	Lipids and lipid-like molecules	Fatty Acyls	Fatty acids and conjugates	5.7917	5.9929	6.3536	5.9758	6.1612	6.0635	6.8475	6.8449	6.8215	6.723	6.7331	6.6842	6.5303	6.5045	6.515
neg_5316	PA(20:1(11Z)/14:1(9Z))	metab_13701	-	LMGP10010529;HMDB0115092	709.422	neg	M+K-2H	C37H69O8P	7.6093	0.0305626	-	51.5	0.801137	-	-	-	-	-	-	-	Lipids and lipid-like molecules	Glycerophospholipids	Glycerophosphates	4.4034	4.4102	4.4121	4.4164	4.4157	4.4163	5.8155	4.9556	4.2837	5.8465	5.4684	5.6508	5.0745	5.101	5.0875
neg_6062	PG(16:0/18:1(9Z))[U]	metab_14447	-	-	747.52	neg	M-H	C40H77O10P	7.3513	0.160963	42.8	-	2.25541	-	-	-	-	-	-	-	-	-	-	5.2503	3.4428	3.7294	3.449	4.0997	3.4488	5.3224	5.6842	5.7627	5.6829	5.9446	5.7071	3.3821	3.3811	3.498
neg_6103	1-Octen-3-yl primeveroside	metab_14488	-	LMFA13010064;HMDB0032960	467.215	neg	M+FA-H	C19H34O10	7.1819	0.120474	-	88.3	3.06845	209863-01-4	-	-	-	-	-	-	Lipids and lipid-like molecules	Fatty Acyls	Fatty acyl glycosides	3.5486	3.5554	3.5572	3.5616	3.5609	3.5614	5.1481	3.6064	3.4289	5.1462	4.7432	5.0346	4.1868	4.2806	4.2815
neg_6288	2-hydroxyhexadecanoic acid	metab_14673	-	HMDB0031057	271.228	neg	M-H	C16H32O3	6.8082	0.0230499	70.2	-	1.42738	16452-52-1	-	-	-	-	-	-	Lipids and lipid-like molecules	Fatty Acyls	Fatty acids and conjugates	5.04	4.9823	5.0944	5.2847	5.0655	5.0671	5.7091	5.7471	5.7069	5.7122	5.7698	5.7149	5.5274	5.5146	5.5077
neg_6423	7(14)-Farnesene-9,12-diol	metab_14808	-	HMDB0040998	287.223	neg	M+FA-H	C15H30O2	6.4975	0.0285602	-	46.1	1.71576	160775-29-1	-	-	-	-	-	-	Lipids and lipid-like molecules	Prenol lipids	Sesquiterpenoids	4.8646	4.9245	4.964	4.9815	4.9363	4.9298	6.2155	6.212	6.2132	6.1865	6.1941	6.1639	5.8728	5.8516	5.8512
neg_6626	N-Acetylvanilalanine	metab_15011	-	HMDB0011716	252.088	neg	M-H	C12H15NO5	6.2445	0.0438096	-	53.4	1.5355	-	-	-	-	-	-	-	Organic acids and derivatives	Carboxylic acids and derivatives	Amino acids, peptides, and analogues	2.6707	2.6775	2.6794	2.6837	2.683	2.6835	5.131	5.167	5.096	5.1906	5.1206	5.1477	4.6946	4.7243	4.6894
neg_6836	10-hydroxy-(2E,8E)-decadien-4-ynoic Acid	metab_15221	-	HMDB0062773	179.071	neg	M-H	C10H12O3	5.9025	0.0453576	-	41.7	-1.80566	-	-	-	-	-	-	-	Lipids and lipid-like molecules	Fatty Acyls	Fatty acids and conjugates	3.7838	3.612	3.6072	3.6154	3.6597	3.5833	5.5842	5.6315	5.6581	5.5938	5.546	5.5431	5.2636	5.2668	5.2308
neg_6902	Mammea A/AB	metab_15287	-	HMDB0030778	441.147	neg	M+Cl	C25H26O5	5.697	0.0727157	-	79	-0.444549	7058-70-0	-	-	-	-	-	-	Phenylpropanoids and polyketides	Neoflavonoids	Prenylated neoflavonoids	2.9507	4.7794	4.4314	4.961	4.6136	4.7381	2.8231	3.2423	2.8312	3.6932	2.8143	2.8171	4.4639	4.5268	4.4925
neg_6910	LysoPE(0:0/20:2(11Z,14Z))	metab_15295	-	HMDB0011483	526.289	neg	M+Na-2H	C25H48NO7P	5.6707	0.0742823	-	75.9	-5.27098	-	-	-	-	-	-	-	Lipids and lipid-like molecules	Glycerophospholipids	Glycerophosphoethanolamines	5.2066	5.2049	5.1474	5.2367	5.1635	5.1584	4.0588	4.2087	3.713	4.3425	3.9195	3.8282	5.0633	5.0211	5.0008
neg_6935	Adenosine phosphosulfate	metab_15320	C00224	HMDB0001003	472.021	neg	M+FA-H	C10H14N5O10PS	5.6174	0.233607	-	66.3	6.39989	485-84-7	-	-	map01100;map01110;map00920;map01120;map00261;map00230	Metabolic pathways; Biosynthesis of secondary metabolites; Sulfur metabolism; Microbial metabolism in diverse environments; Monobactam biosynthesis; Purine metabolism	Metabolism;Metabolism;Metabolism;Metabolism;Metabolism;Metabolism	Global and overview maps;Global and overview maps;Energy metabolism;Global and overview maps;Biosynthesis of other secondary metabolites;Nucleotide metabolism	Nucleosides, nucleotides, and analogues	Purine nucleotides	Purine ribonucleotides	3.147	3.1538	3.1557	3.16	3.1593	3.1598	4.6726	4.7082	5.3142	5.3601	4.8698	4.5659	4.3559	4.4762	4.2781
neg_6964	6-(4-carboxy-5-hydroxy-2-methoxyphenoxy)-3,4,5-trihydroxyoxane-2-carboxylic acid	metab_15349	-	HMDB0128047	395.038	neg	M+Cl	C14H16O11	5.5596	0.0841624	-	52.3	-1.45139	-	-	-	-	-	-	-	Phenylpropanoids and polyketides	Tannins	Hydrolyzable tannins	4.5832	4.59	4.5918	4.5962	4.5955	4.596	5.1943	5.2124	5.1906	5.2857	5.1505	5.2325	4.5293	4.6024	4.5647
neg_6991	Rigin	metab_15376	-	HMDB0005771	501.24	neg	M+FA-H	C18H32N8O6	5.4739	0.11518	-	52	-6.63721	77727-17-4	-	-	-	-	-	-	Organic acids and derivatives	Carboxylic acids and derivatives	Amino acids, peptides, and analogues	5.1675	5.1456	5.091	5.1594	5.1361	5.0943	4.4632	4.6173	4.5548	4.5355	4.5719	4.58	5.0177	4.9931	4.9189
neg_7002	Helinorbisabone	metab_15387	-	HMDB0032116	271.094	neg	M+Na-2H	C14H18O4	5.4547	0.0761185	-	70.6	-4.58433	201288-95-1	-	-	-	-	-	-	Lipids and lipid-like molecules	Prenol lipids	Monoterpenoids	1.6283	1.4423	1.5703	2.0678	2.495	1.4481	4.9788	5.0305	4.977	5.0202	4.9529	4.9909	4.5058	4.5525	4.4898
neg_7067	5-Methylcytidine	metab_15452	-	HMDB0000982	294.048	neg	M+K-2H	C10H15N3O5	5.3309	0.0398377	-	55	-6.81455	2140-61-6	-	-	-	-	-	-	Nucleosides, nucleotides, and analogues	Pyrimidine nucleosides	Not Available	3.9757	4.6822	4.5074	4.9178	4.5617	4.6362	3.6624	3.6724	3.6705	3.6761	3.6536	3.6564	4.3668	4.3522	4.3322
neg_7200	Cucurbitacin I 2-glucoside	metab_15585	-	HMDB0035701	657.327	neg	M-H2O-H	C36H52O12	5.0601	0.0522227	-	68.5	-1.10339	29803-94-9	-	-	-	-	-	-	Lipids and lipid-like molecules	Steroids and steroid derivatives	Steroidal glycosides	5.873	5.6042	5.7101	5.4132	5.6977	5.5591	4.8155	4.8172	5.723	3.9971	4.8251	3.7899	5.5904	5.6145	5.5692
neg_7256	Psychosine sulfate	metab_15641	C02744	HMDB0013046;LMSP08000002	586.29	neg	M+FA-H	C24H47NO10S	4.9608	0.0753774	-	57.4	-0.833015	-	-	-	-	-	-	-	Lipids and lipid-like molecules	Sphingolipids	Glycosphingolipids	5.868	5.8342	5.8516	5.8625	5.8417	5.8716	5.34	5.4397	5.3889	4.5994	5.0726	4.7479	5.759	5.7663	5.705
neg_7601	1-alkyl-2-acylglycerophosphoethanolamine	metab_15985	C04475	HMDB0062185	278.02	neg	M+Cl	C6H14NO7P	4.4678	0.0831688	-	53	-1.5632	-	-	-	map00565;map01100	Ether lipid metabolism; Metabolic pathways	Metabolism;Metabolism	Lipid metabolism;Global and overview maps	Lipids and lipid-like molecules	Glycerophospholipids	Glycerophosphoethanolamines	4.2184	3.9648	4.024	3.4162	3.5256	3.7046	5.0974	5.0149	4.9995	5.0895	5.0695	5.062	4.6595	4.6079	4.5914
neg_7645	5-Hydroxytryptophol	metab_16029	-	HMDB0001855	530.229	neg	3M-H	C10H11NO2	4.4112	0.0589598	-	67.7	-0.439602	154-02-9	-	-	-	-	-	-	Organoheterocyclic compounds	Indoles and derivatives	Hydroxyindoles	5.3707	5.3486	5.3218	5.2989	5.318	5.3206	4.7413	4.8156	4.7959	4.6967	4.7448	4.7031	5.2174	5.1817	5.1685
neg_7927	Glycyl-Histidine	metab_16311	-	HMDB0028843	635.27	neg	3M-H	C8H12N4O3	4.0686	0.0102155	-	46.9	6.71636	-	-	-	-	-	-	-	Organic acids and derivatives	Carboxylic acids and derivatives	Amino acids, peptides, and analogues	5.9	5.8648	5.8752	5.8637	5.889	5.863	4.8259	4.9113	5.2944	4.7122	5.0023	4.9505	5.6829	5.674	5.6783
neg_7998	Phosphoguanidinoacetate	metab_16382	C03166	HMDB0003705	217.995	neg	M+Na-2H	C3H8N3O5P	3.9776	0.180467	-	47.5	1.59484	5115-19-5	-	-	map01100;map00330	Metabolic pathways; Arginine and proline metabolism	Metabolism;Metabolism	Global and overview maps;Amino acid metabolism	Organic acids and derivatives	Carboxylic acids and derivatives	Amino acids, peptides, and analogues	4.6871	4.305	4.3337	4.2616	4.3087	4.4866	3.6236	3.6336	3.6317	3.6373	3.6148	3.6176	3.6975	3.8556	3.8139
neg_8117	Imidazole acetol-phosphate	metab_16501	C01267	HMDB0012236	265.021	neg	M+FA-H	C6H9N2O5P	3.8579	0.0512199	-	45.3	-7.57591	99979-59-6	-	-	map01100;map00340;map01110;map01230	Metabolic pathways; Histidine metabolism; Biosynthesis of secondary metabolites; Biosynthesis of amino acids	Metabolism;Metabolism;Metabolism;Metabolism	Global and overview maps;Amino acid metabolism;Global and overview maps;Global and overview maps	Organic acids and derivatives	Organic phosphoric acids and derivatives	Phosphate esters	4.9288	3.39	3.8221	4.1605	3.7991	4.1113	2.7987	1.2918	1.29	1.2953	1.274	1.2766	3.7899	3.7453	3.77
neg_8181	LysoPE(0:0/20:4(5Z,8Z,11Z,14Z))	metab_16565	-	HMDB0011487	546.28	neg	M+FA-H	C25H44NO7P	3.7802	0.0451652	-	64.8	-7.9711	-	-	-	-	-	-	-	Lipids and lipid-like molecules	Glycerophospholipids	Glycerophosphoethanolamines	5.7256	5.717	5.7148	5.6857	5.737	5.7309	5.0612	5.1621	5.2664	4.901	5.06	5.0406	5.5151	5.5529	5.5444
neg_8229	Elaterinide	metab_16613	-	HMDB0035893	699.333	neg	M-H2O-H	C38H54O13	3.7235	0.131399	-	61.7	-7.31206	1398-78-3	-	-	-	-	-	-	Lipids and lipid-like molecules	Steroids and steroid derivatives	Steroidal glycosides	5.7088	5.6311	5.6736	5.6669	5.6451	5.6662	5.0362	5.0401	4.4566	4.929	4.7724	5.045	5.4165	5.5316	5.4826
neg_8276	1-Oleoylglycerophosphoserine	metab_16660	-	HMDB0061694	560.24	neg	M+K-2H	C24H46NO9P	3.6745	0.0428369	-	62.3	0.125824	-	-	-	-	-	-	-	Lipids and lipid-like molecules	Glycerophospholipids	Glycerophosphoserines	6.2587	6.2304	6.2499	6.2321	6.2282	6.2674	5.6976	5.7318	5.8328	5.5351	5.5919	5.5398	6.1044	6.1101	6.1387
neg_8304	4-(2-Amino-3-hydroxyphenyl)-2,4-dioxobutanoic acid	metab_16688	C05645	HMDB0004083	268.047	neg	M+FA-H	C10H9NO5	3.6535	0.184141	-	42.2	2.30765	857760-67-9	-	-	map00380	Tryptophan metabolism	Metabolism	Amino acid metabolism	Organic oxygen compounds	Organooxygen compounds	Carbonyl compounds	4.0528	4.0596	4.0614	4.0657	4.065	4.0656	4.6464	4.6294	4.7338	4.8629	4.7936	4.7647	4.007	3.9978	4.1348
neg_8601	Valyl-Proline	metab_16985	-	HMDB0029135	473.261	neg	2M+FA-H	C10H18N2O3	3.3582	0.0499557	-	43.4	-0.792703	-	-	-	-	-	-	-	Organic acids and derivatives	Carboxylic acids and derivatives	Amino acids, peptides, and analogues	5.2029	5.1727	5.2372	5.365	5.2409	5.2822	2.9088	2.9188	3.6336	2.9225	2.9	2.9028	4.9337	4.9137	4.957
neg_8859	(-)-Stercobilin	metab_17242	-	HMDB0240259	631.295	neg	M+K-2H	C33H46N4O6	3.1341	0.0287707	-	78.6	8.45214	34217-90-8	-	-	-	-	-	-	Organoheterocyclic compounds	Tetrapyrroles and derivatives	Bilirubins	6.3149	6.2958	6.3191	6.3418	6.3288	6.3269	4.6502	4.7443	5.8059	4.5987	5.1633	4.6839	6.1237	6.1341	6.1485
neg_8875	Tryptophyl-Phenylalanine	metab_17258	-	HMDB0029090	701.313	neg	2M-H	C20H21N3O3	3.1201	0.0387823	-	40.1	5.24503	-	-	-	-	-	-	-	Organic acids and derivatives	Carboxylic acids and derivatives	Amino acids, peptides, and analogues	5.7101	5.6972	5.7466	5.7771	5.7435	5.7447	5.0009	5.0201	4.5677	4.6825	4.8722	4.8153	5.5634	5.5678	5.5363
neg_8897	N-[(3a,5b,7b)-7-hydroxy-24-oxo-3-(sulfooxy)cholan-24-yl]-Glycine	metab_17280	-	HMDB0002409	574.274	neg	M+FA-H	C26H43NO8S	3.0991	0.031885	-	52.8	9.01342	133429-88-6	-	-	-	-	-	-	Lipids and lipid-like molecules	Steroids and steroid derivatives	Bile acids, alcohols and derivatives	5.5598	5.4343	5.5663	5.4927	5.4685	5.477	4.3129	4.3423	4.435	4.0816	4.1472	4.0258	5.2272	5.2005	5.2209
neg_9009	Threoninyl-Proline	metab_17392	-	HMDB0029069	431.215	neg	2M-H	C9H16N2O4	3.0075	0.0240791	-	59.9	1.53269	-	-	-	-	-	-	-	Organic acids and derivatives	Carboxylic acids and derivatives	Amino acids, peptides, and analogues	5.5993	5.6037	5.5874	5.6203	5.6075	5.6021	4.881	4.9347	5.0739	3.8513	4.6841	4.2487	5.3904	5.3938	5.4099
neg_9172	Sinomenine	metab_17555	C09643	;MJDBOTE0001482	657.312	neg	2M-H	C19H23NO4	2.8738	0.0920887	47.2	-	-9.07085	-	-	-	-	-	-	-	-	-	-	5.7391	5.6666	5.6696	5.5263	5.664	5.6552	5.0379	5.0777	4.9047	4.9378	4.9275	4.9968	5.4795	5.4146	5.4095
neg_9192	Pentasine	metab_17575	-	HMDB0029803	688.318	neg	M+Cl	C30H49N6O10+	2.8528	0.0365437	-	70.1	-3.77136	108133-63-7	-	-	-	-	-	-	Organic acids and derivatives	Carboxylic acids and derivatives	Pentacarboxylic acids and derivatives	6.3018	6.2803	6.3093	6.2703	6.2957	6.3336	5.5858	5.6005	5.7481	5.3329	5.4442	5.4147	6.1196	6.1343	6.1026
neg_9201	Ramiprilat	metab_17584	-	HMDB0060579	387.189	neg	M-H	C21H28N2O5	2.8528	0.0291469	-	52	-8.57909	-	-	-	-	-	-	-	Organic acids and derivatives	Carboxylic acids and derivatives	Amino acids, peptides, and analogues	5.7199	5.7304	5.758	5.7075	5.7303	5.7543	5.1793	5.2401	5.2945	4.9716	5.1395	5.1181	5.5753	5.5843	5.6002
neg_9235	N-acetyl-2-carboxy Benzenesulfonamide	metab_17618	-	-	242.013	neg	M-H	C9H9NO5S	2.8241	0.0629447	42.4	-	1.09646	-	-	-	-	-	-	-	-	-	-	3.9923	3.7492	3.8733	3.9288	3.9242	4.0176	5.5505	5.6367	5.5513	5.5591	5.4591	5.5865	5.1393	5.1827	5.1335
neg_9366	6-(2H-1,3-benzodioxole-5-carbonyloxy)-3,4,5-trihydroxyoxane-2-carboxylic acid	metab_17749	-	HMDB0129381	363.033	neg	M+Na-2H	C14H14O10	2.7253	0.044402	-	52.8	0.0132118	-	-	-	-	-	-	-	Phenylpropanoids and polyketides	Tannins	Hydrolyzable tannins	3.9187	3.5335	3.5475	3.3522	3.1909	3.4588	6.2422	6.234	6.1396	6.0934	6.155	6.2121	5.7623	5.7779	5.7394
neg_9388	Methyldopa	metab_17771	C07194	HMDB0011754	256.083	neg	M+FA-H	C10H13NO4	2.7183	0.0332127	-	40.7	2.04482	555-30-6	-	-	-	-	-	-	Phenylpropanoids and polyketides	Phenylpropanoic acids	Not Available	4.644	4.3286	4.2634	4.3868	4.5055	4.5252	5.522	5.5614	5.5136	5.5042	5.4775	5.5107	5.2721	5.244	5.2528
neg_9507	3,4-Dihydroxyphenylacetaldehyde	metab_17890	C04043	HMDB0003791	197.045	neg	M+FA-H	C8H8O3	2.6616	0.059889	-	42	-0.743716	5707-55-1	-	-	map00950;map01100;map01110;map00350	Isoquinoline alkaloid biosynthesis; Metabolic pathways; Biosynthesis of secondary metabolites; Tyrosine metabolism	Metabolism;Metabolism;Metabolism;Metabolism	Biosynthesis of other secondary metabolites;Global and overview maps;Global and overview maps;Amino acid metabolism	Benzenoids	Benzene and substituted derivatives	Phenylacetaldehydes	3.6195	2.9874	3.0856	3.4875	3.3878	3.284	4.7216	4.6464	5.074	5.5318	5.0031	4.8713	4.8806	4.8655	4.8294
neg_9541	Noradrenochrome	metab_17924	-	HMDB0013030	186.016	neg	M+Na-2H	C8H7NO3	2.6265	0.0382674	-	47.1	-6.20831	490-89-1	-	-	-	-	-	-	Organoheterocyclic compounds	Indoles and derivatives	Not Available	4.4313	4.5676	4.5876	4.5423	4.6141	4.5649	3.2848	3.2948	3.2929	3.2985	3.276	3.2788	4.1951	4.1935	4.2227
neg_9552	Lysyl-Hydroxyproline	metab_17935	-	HMDB0028952	304.152	neg	M+FA-H	C11H21N3O4	2.6055	0.0240042	-	65	1.87987	-	-	-	-	-	-	-	Organic acids and derivatives	Carboxylic acids and derivatives	Amino acids, peptides, and analogues	5.4909	5.4685	5.4784	5.4548	5.4995	5.48	4.3576	4.3531	4.4139	4.466	4.2989	4.4195	5.2144	5.2007	5.1941
neg_10022	Threoninyl-Hydroxyproline	metab_18404	-	HMDB0029062	231.099	neg	M-H	C9H16N2O5	1.721	0.0122409	-	57.3	0.417315	-	-	-	-	-	-	-	Organic acids and derivatives	Carboxylic acids and derivatives	Amino acids, peptides, and analogues	5.2563	5.3032	5.2722	5.3281	5.2915	5.2821	4.7293	4.7458	4.3287	4.3343	4.5674	4.6402	5.0702	5.0639	5.0744
neg_10219	Glutamylvaline	metab_18601	-	HMDB0028832	245.114	neg	M-H	C10H18N2O5	1.2428	0.0740474	-	52	0.758241	5879-06-01	-	-	-	-	-	-	Organic acids and derivatives	Carboxylic acids and derivatives	Amino acids, peptides, and analogues	5.0616	5.0147	4.9404	4.9685	4.9786	4.9881	3.1174	3.7403	3.4455	3.5952	3.4719	3.1114	4.6474	4.6494	4.5914
neg_10248	[(1S,16R)-5,7-dihydroxy-8,8,10,12,16-pentamethyl-3-[1-(2-methyl-1,3-thiazol-4-yl)prop-1-en-2-yl]-9-oxo-17-oxa-4-azabicyclo[14.1.0]heptadec-4-en-11-yl]oxidanesulfonic acid	metab_18630	-	HMDB0127540	621.202	neg	M+Cl	C27H42N2O8S2	1.1868	0.130048	-	88.7	-9.53067	-	-	-	-	-	-	-	Organoheterocyclic compounds	Azoles	Thiazoles	5.4773	5.3537	5.2315	5.5065	5.4571	5.3258	3.5688	3.5788	3.9649	4.2737	4.2907	3.6923	5.2038	5.12	5.1005
neg_10337	3,4,5-trihydroxy-6-[(3-methoxy-3-oxopropanoyl)oxy]oxane-2-carboxylic acid	metab_18719	-	HMDB0130026	339.057	neg	M+FA-H	C10H14O10	1.0484	0.0823334	-	51.1	1.08095	-	-	-	-	-	-	-	Organic oxygen compounds	Organooxygen compounds	Carbohydrates and carbohydrate conjugates	3.7246	3.9224	4.1688	4.2393	3.9763	4.1336	5.166	5.1323	5.3096	5.2391	5.2081	5.214	4.7754	4.8341	4.8427
neg_10349	Tricin 7-[feruloyl-(->2)-glucuronyl-(1->2)-glucuronide]	metab_18731	-	HMDB0039906	879.156	neg	M+Na-2H	C39H38O22	1.0344	0.0913312	-	74.9	-5.39045	-	-	-	-	-	-	-	Phenylpropanoids and polyketides	Flavonoids	Flavonoid glycosides	5.1841	5.1909	5.1927	5.197	5.1963	5.1969	5.8808	5.872	5.9492	5.8696	5.8603	5.8838	5.1977	5.1291	5.2018
neg_10512	Phe-Ile-OH	metab_18894	-	-	385.137	neg	M-H	C20H22N2O6	0.7677	0.0759484	57.1	-	-9.0679	-	-	-	-	-	-	-	-	-	-	5.5958	5.6481	5.6419	5.5781	5.6098	5.611	4.9098	5.0515	4.9311	4.9598	4.8678	4.9584	5.3847	5.4473	5.4377
neg_10524	N-Methylglutamic acid	metab_18906	C01046	HMDB0062660	160.061	neg	M-H	C6H11NO4	0.7677	0.00529201	52.8	-	-2.80937	-	-	-	map00680;map01100;map01120	Methane metabolism; Metabolic pathways; Microbial metabolism in diverse environments	Metabolism;Metabolism;Metabolism	Energy metabolism;Global and overview maps;Global and overview maps	Organic acids and derivatives	Carboxylic acids and derivatives	Amino acids, peptides, and analogues	5.5975	5.6387	5.6242	5.5997	5.6345	5.6149	5.0531	5.0766	5.031	4.9565	5.0163	5.0049	5.3945	5.3987	5.395
neg_10542	Orotic acid	metab_18924	C00295	HMDB0000226	155.009	neg	M-H	C5H4N2O4	0.7607	0.0349173	63.9	-	-3.42415	65-86-1	-	-	map00240;map01100	Pyrimidine metabolism; Metabolic pathways	Metabolism;Metabolism	Nucleotide metabolism;Global and overview maps	Organoheterocyclic compounds	Diazines	Pyrimidines and pyrimidine derivatives	4.9062	4.8051	4.8815	4.8406	4.8919	4.8292	3.295	3.6285	4.2121	4.4097	3.6255	3.6044	4.6673	4.6678	4.641
neg_10599	Hydantoin-5-propionic acid	metab_18981	C05565	HMDB0001212	171.041	neg	M-H	C6H8N2O4	0.7467	0.00450028	40.8	-	-2.2545	5624-26-0	-	-	map00340	Histidine metabolism	Metabolism	Amino acid metabolism	Organoheterocyclic compounds	Azolidines	Imidazolidines	5.7328	5.7831	5.7784	5.7799	5.7866	5.7762	5.2227	5.2423	5.2285	5.2317	5.1867	5.1591	5.5528	5.5514	5.5553
neg_10670	Digalacturonate	metab_19052	C02273	HMDB0039721	369.068	neg	M-H	C12H18O13	0.7259	0.0771793	47.9	-	1.024	-	-	-	map01100;map00040;map02010	Metabolic pathways; Pentose and glucuronate interconversions; ABC transporters	Metabolism;Metabolism;Environmental Information Processing	Global and overview maps;Carbohydrate metabolism;Membrane transport	Organic oxygen compounds	Organooxygen compounds	Carbohydrates and carbohydrate conjugates	3.3835	2.9835	2.8103	3.2677	2.9828	2.8145	5.5171	5.4181	5.6089	5.5954	5.5573	5.6143	5.1962	5.129	5.1642
neg_10674	Glutamyl-Gamma-glutamate	metab_19056	-	HMDB0028833	274.105	neg	M-H	C10H17N3O6	0.7259	0.0630616	-	62.4	1.64905	-	-	-	-	-	-	-	Organic acids and derivatives	Carboxylic acids and derivatives	Amino acids, peptides, and analogues	5.548	5.5884	5.5366	5.5475	5.5548	5.5421	4.1654	4.4477	3.7407	3.8167	4.0606	4.235	5.1702	5.2165	5.1695
neg_10677	Alanyl-Hydroxyproline	metab_19059	-	-	247.094	neg	M+FA-H	C8H14N2O4	0.7259	0.0452631	-	54	1.08	-	-	-	-	-	-	-	-	-	-	5.3355	5.3182	5.3119	5.3307	5.3267	5.3082	3.8371	3.9243	3.9597	3.7339	3.6562	3.7459	4.9398	4.9226	4.9005
neg_10802	Carnosine	metab_19184	C00386	HMDB0000033	225.099	neg	M-H	C9H14N4O3	0.6765	0.0150162	64.1	-	0.469088	305-84-0	Peptides	Peptides	map01100;map00340;map00410	Metabolic pathways; Histidine metabolism; beta-Alanine metabolism	Metabolism;Metabolism;Metabolism	Global and overview maps;Amino acid metabolism;Metabolism of other amino acids	Organic acids and derivatives	Peptidomimetics	Hybrid peptides	5.8821	5.8701	5.8805	5.8718	5.8922	5.8814	5.0726	5.1238	5.2001	5.1599	5.0666	5.09	5.701	5.7139	5.7093
neg_1993	Acetylcysteine	metab_19585	C06809	HMDB0000574;HMDB0001890	208.028	neg	M+FA-H	C5H9NO3S	1.3192	0.164443	-	43.5	-0.849134	616-91-1	-	-	-	-	-	-	Organic acids and derivatives	Carboxylic acids and derivatives	Amino acids, peptides, and analogues	5.5546	4.4557	4.694	4.7895	4.6808	4.8474	1.8254	1.8352	1.8333	1.8389	1.8167	1.8195	4.5867	4.455	4.4844
neg_1284	L-Ascorbic acid	metab_19590	C01041	HMDB0000044	175.024	neg	M-H, M-H2O-H	C6H8O6	0.7537	0.0193433	41.4	-	1.39142	-	-	-	map01100;map00053	Metabolic pathways; Ascorbate and aldarate metabolism	Metabolism;Metabolism	Global and overview maps;Carbohydrate metabolism	Organoheterocyclic compounds	Dihydrofurans	Furanones	4.3309	4.404	4.303	4.235	4.2481	4.2062	6.5475	6.5204	6.5055	6.5537	6.5459	6.5371	6.2294	6.2401	6.2236
neg_1750	N-Acetylneuraminic acid	metab_19592	C00270	HMDB0000773;HMDB0000230	290.089	neg	M-H2O-H	C11H19NO9	0.8027	0.0240019	-	54.1	2.14163	21646-00-4;19342-33-7	Carbohydrates	Monosaccharides	map01100;map00520	Metabolic pathways; Amino sugar and nucleotide sugar metabolism	Metabolism;Metabolism	Global and overview maps;Carbohydrate metabolism	Organic oxygen compounds	Organooxygen compounds	Carbohydrates and carbohydrate conjugates	5.9529	6.0167	6.0014	6.0147	5.9901	6.0018	5.3347	5.3513	5.2561	5.2733	5.2397	5.2689	5.7756	5.7853	5.7645
